# Supplementary material for: Application of Machine Learning Techniques for Clinical Predictive Modeling: A Cross-Sectional Study on Nonalcoholic Fatty Liver Disease in China
Source: Biomed Res Int. 2018 Oct 3;2018:4304376. doi: 10.1155/2018/4304376 (PMC6192080; doi:10.1155/2018/4304376)
Supplement: Supplementary Materials — This cross-sectional study was performed with data from 10,508 participants who attended an annual health examination in the First Affiliated Hospital, College of Medicine, Zhejiang University, China, in 2010. The Original data was attached in the Supplementary Materials. [file 4304376.f1.xls]

## Sheet: data
Num	Age	Gender	Height	Weight	ALT	AST	ALP	GGT	TB	DB	IB	TC	TG	HDL	LDL	Bun	Cr	Glu	Uric	Ultrasound
2099	64	0	165	72	7	21	84	10	8.1	2.4	5.7	4.98	1.15	1.2	3.2	5.59	57	5	237	1
2109	54	1	170	74	17	22	81	23	14.4	4.2	10.2	4.77	1.91	1.19	2.62	4.84	74	5.74	339	1
2497	34	1	168	81	12	19	67	34	14	3.7	10.3	5.28	0.85	1.27	3.58	5.34	76	4.63	356	1
2982	42	1	169	70	20	25	76	35	13.5	4	9.5	5.24	1.68	1.52	2.88	3.56	64	4.95	281	1
2983	75	1	174	75	19	21	112	15	22.8	6.4	16.4	4.51	0.92	1.28	2.77	5.32	93	5.57	396	1
2984	57	1	171	77	24	26	94	41	19	5.6	13.4	6.58	2.24	1.45	4.01	4.81	66	7.53	378	1
2988	41	1	168	60	23	19	100	172	11.4	3.3	8.1	7.65	2.61	2.36	3.98	4.73	64	5.49	342	1
7476	56	1	177	73	30	30	78	128	23.6	6	17.6	5.61	1.25	2.1	2.88	5.49	73	5.54	454	1
7862	57	1	168	68	22	27	109	20	10.3	3.5	6.8	6.38	2.09	1.46	3.88	5.05	68	5.18	374	1
7863	43	1	172	69	35	23	103	11	14.7	4.5	10.2	5.24	2.88	1.04	2.76	5.69	80	5.43	360	1
7864	34	1	175	94	34	29	90	55	10.2	3.1	7.1	6.7	1.59	1.22	4.68	4.37	69	4.74	367	1
7871	55	1	173	80	14	20	59	17	16	4.1	11.9	5.67	1.27	1.29	3.74	5.48	76	5.58	332	1
7921	43	1	176	80	12	13	67	23	10.8	3.6	7.2	4.99	1.22	1.78	2.6	6.46	76	4.46	368	1
7922	61	1	173	84	14	18	86	17	8.6	3.4	5.2	3.27	1.36	1.33	1.26	4.89	93	4.37	395	1
7923	54	1	169	78	14	16	100	28	10.2	4	6.2	6.76	4.8	1.28	3.08	5.66	72	5.93	437	1
7924	56	1	177	73	19	12	79	42	12.4	3.9	8.5	4.13	1.34	1.27	2.19	5.03	75	4.9	376	1
7925	64	0	157	56	14	24	83	15	7.7	3.1	4.6	5.06	1.44	1.55	2.79	5.57	60	5.34	248	1
7926	53	1	170	63	11	13	91	16	9.9	3.1	6.8	5.07	1.85	1.34	2.8	6.48	67	4.89	367	1
7927	48	1	167	70	17	26	65	21	13.1	4	9.1	3.7	2.86	0.98	1.29	4.41	78	5.11	368	1
7928	48	1	169	59	15	17	117	22	13.7	4.1	9.6	4.15	2.8	1.18	2	4.22	63	5.13	293	1
7929	52	1	173	70	20	27	96	15	12.9	3.9	9	3.99	1.18	1.3	2.1	5.34	96	5.04	352	1
7930	46	0	163	91	8	12	60	18	7.2	2.4	4.8	4.87	0.61	1.5	3.06	5.69	57	4.78	322	1
7931	44	1	166	74	25	20	83	56	14.7	4.8	9.9	5.95	2.67	1.28	3.34	4.47	70	5.54	489	1
7932	41	1	181	74	12	19	74	21	13.5	3.9	9.6	5.46	0.62	1.58	3.57	5.42	68	4.54	356	1
7933	43	1	170	75	35	27	75	47	6.9	3	3.9	4.76	1.36	1.01	3.07	4.67	86	5.42	392	1
7934	41	1	175	68	18	20	76	23	14.4	5.2	9.2	5.96	1.68	1.48	3.64	4.66	72	4.54	194	1
7935	41	1	166	71	24	19	87	30	6.2	3.6	2.6	5.26	0.96	1.33	3.45	7.94	59	5.85	280	1
7936	42	1	167	69.7	19	9	111	50	10.9	4.3	6.6	5.77	3.25	1.49	2.66	4.01	82	4.99	443	1
7937	38	1	174	92	18	24	74	27	19	5.3	13.7	4.38	2.45	1.04	2.12	4.6	73	4.86	357	1
7938	37	1	174	75	44	27	117	60	11.2	3.5	7.7	5.15	1.48	1.32	3.09	6.55	79	4.59	410	1
7939	34	1	177	84	43	39	85	267	16.5	6.8	9.7	8.22	10.17	1.66	1.48	6.7	58	5.05	350	1
7940	35	1	176	84	33	20	92	29	9.8	3.4	6.4	5.35	1.42	1.25	3.39	6.47	72	5	359	1
7941	37	1	164	67	24	22	98	148	14	4.8	9.2	5.34	4.1	0.97	2.32	3.57	91	4.4	302	1
7942	32	1	166	70	31	20	86	38	10.5	3.4	7.1	4.99	0.95	1.11	3.4	3.94	58	4.75	318	1
7943	30	1	177	77	34	29	62	37	15	4.9	10.1	4.87	0.93	1.63	2.78	5.62	57	4.88	414	1
7944	62	0	158	67	15	14	111	19	16.5	4.5	12	5.04	2.37	1.07	2.78	3.39	54	7.24	304	1
7945	60	0	156	69	18	27	159	22	17	6.4	10.6	6.31	10.66	1.12	1.2	5.64	48	5.84	295	1
7946	46	0	163	67	7	14	50	25	6.3	2.7	3.6	6.37	3.53	1.35	3.26	6.13	67	4.85	430	1
7947	48	1	166	70	23	22	72	46	19	5.5	13.5	5.29	0.92	1.77	3.06	4.62	77	4.37	471	1
7948	35	0	155	70	11	23	59	39	11.7	4	7.7	4.59	2	1.26	2.33	5.21	69	5.3	332	1
7949	39	1	162	75	23	27	57	31	15.3	4.3	11	5.11	1.09	1.44	3.12	4.98	84	5.02	456	1
7950	58	1	167	73	25	25	72	29	37.7	7.7	30	6.18	1.12	1.56	4.06	5.14	83	5.11	359	1
7951	58	0	153	60	14	17	99	12	8.3	3.1	5.2	4.57	1.08	1.61	2.42	6.1	56	4.31	322	1
7952	48	1	173	74	17	22	118	15	11.7	3.5	8.2	5.35	0.8	1.4	3.55	5.38	70	4.73	402	1
7953	58	1	175	68	21	24	73	22	13	3.9	9.1	5.76	1.43	1.26	3.78	5.69	77	5.22	296	1
7954	56	0	153	65	14	18	88	15	8.7	3	5.7	5.4	0.78	1.62	3.39	5.99	41	6.48	282	1
7955	60	0	166	79	22	27	119	29	11.3	3	8.3	7.43	1.45	1.65	5.06	7.33	35	6.87	392	1
7956	59	1	163	71	12	25	85	13	15.5	6.2	9.3	4.44	3.36	0.91	1.85	7.38	107	4.74	383	1
7957	48	1	165	65.5	22	13	75	34	10.8	3.4	7.4	5.97	2.43	1.16	3.6	6.58	68	5.6	308	1
7958	53	1	173	78	18	20	58	50	18.8	5.7	13.1	5.68	1.2	2.26	2.82	5.52	53	5.7	339	1
7959	56	1	167	63	19	19	132	60	12.1	3.9	8.2	4.35	1	1.37	2.48	6.21	106	4.94	381	1
7960	56	1	166	72	9	16	59	43	8.6	2.7	5.9	4.28	0.76	1.32	2.58	6.08	75	5.55	302	1
7961	73	1	160	69	14	26	58	16	14	4.4	9.6	4.15	1.43	1.19	2.24	5.11	67	5.63	331	1
7962	59	1	165	62	30	21	65	23	14.3	4.5	9.8	3.89	0.51	1.64	2	7.13	60	5.54	249	1
7963	61	1	171	64	10	15	102	22	16.1	4.6	11.5	5.05	1.99	1.09	2.96	7.66	75	4.76	374	1
7964	46	1	164	77	27	25	112	24	19.5	5.1	14.4	4.61	1.29	1.27	2.7	5.02	62	4.93	326	1
7967	60	1	173	80	36	40	74	19	25.2	5.9	19.3	5.06	2.13	1.35	2.64	4.4	87	5.2	388	1
7968	46	0	172	64	10	12	76	13	9.1	3	6.1	2.81	1.12	1.07	1.18	4.99	56	5.28	314	1
7969	35	1	166	67	36	32	92	22	13.1	4.1	9	5.96	3.11	1.39	3.02	4.11	73	4.79	280	1
8013	43	1	167	75	26	23	123	36	16.2	5.2	11	4.8	0.52	1.73	2.81	4.82	77	4.49	530	1
8029	40	1	169	75	30	41	97	151	19	6.6	12.4	5.45	13.53	1.2	4.52	5.76	75	3.28	401	1
8042	46	1	174	76	41	23	69	29	16	4.7	11.3	5.5	2.1	1.29	3.16	4.41	86	4.62	356	1
8052	45	1	167	76	20	21	169	48	15.8	4.1	11.7	5.15	0.9	1.56	3.14	6.64	99	5.11	338	1
9355	59	1	169	65	44	41	82	132	22.9	6.7	16.2	6.53	4.6	1.56	2.67	4.16	67	6.98	304	1
9356	43	1	167	75	50	35	76	39	11.8	3.8	8	5.4	2.17	1.34	2.98	5.8	62	7.15	376	1
9357	43	1	174	77	45	33	80	50	10.1	3.8	6.3	5.48	1.43	1.39	3.38	7.05	91	4.39	318	1
9358	66	1	166	80	18	24	66	50	13.1	3.9	9.2	6.67	3.18	1.32	3.76	6.53	86	5.21	575	1
9359	42	1	170	71	22	22	76	39	11	3	8	5.57	1.2	1.27	3.7	5.97	86	5.67	297	1
9360	40	1	170	65	37	23	93	35	14.3	4.4	9.9	4.89	2.28	1.17	2.58	3.89	60	4.63	271	1
9361	43	1	164	60	22	17	144	31	13.5	4	9.5	6.05	2.83	1.07	3.56	4.05	69	4.48	345	1
9362	47	1	174	72	27	26	70	62	20.3	5.2	15.1	4.84	0.77	2.15	2.31	6.24	83	4.96	367	1
9363	31	1	164	86	66	38	66	38	11	3.3	7.7	7.38	1.69	1.56	4.97	7.11	67	6.1	587	1
9364	52	1	164	79	25	23	68	29	18.3	4.8	13.5	4.64	0.93	1.19	2.98	7.83	59	5.02	508	1
9365	73	1	166	82	19	22	79	47	9.3	3.1	6.2	7.36	1.66	1.27	5.26	5.81	79	5.01	479	1
9383	58	1	167	72	5	17	72	23	17.4	5.3	12.1	4.53	1.39	1.41	2.42	8.24	82	4.56	334	1
9392	60	1	166	76	76	66	83	78	11	4.7	6.3	3.16	0.56	1.46	1.42	4.94	60	4.88	424	1
9445	61	1	174	75	14	22	73	17	18	5.3	12.7	4.41	0.78	1.52	2.5	5.76	73	6.33	341	1
9517	46	1	171	77	15	19	73	24	13	3.6	9.4	4.24	0.56	1.24	2.72	4.31	64	5.78	398	1
9518	68	1	168	89	26	25	121	64	14.4	4.9	9.5	5.58	1.24	1.94	3.02	4.58	73	6.81	261	1
9519	72	1	156	68	30	30	35	39	12.8	4.4	8.4	5.69	3.34	1.57	2.45	5.01	51	5.68	402	1
9520	55	1	167	75	15	15	115	21	19	5.5	13.5	4.34	1.08	1.05	2.75	6.53	61	5.47	284	1
9521	59	1	165	74	16	20	83	27	11.9	3.5	8.4	5.64	1.6	1.34	3.5	7.37	75	5.04	360	1
9522	63	1	169	65	32	24	66	39	15.6	4.5	11.1	5.33	2.68	1.29	2.7	6.06	68	6.21	283	1
9523	66	1	174	73	11	21	119	15	9.4	2.9	6.5	4.41	1.83	1.49	2	4.87	69	5.7	262	1
9524	51	1	173	76	14	18	54	22	10.7	3.5	7.2	5.61	1.34	1.18	3.76	3.36	66	5.03	290	1
9525	52	1	166	66	26	16	81	29	8.9	3.1	5.8	4.97	1.26	1.35	2.99	4.95	61	4.6	368	1
9526	54	1	163	70	15	23	74	24	17.6	4.4	13.2	5.6	9.82	1.08	4.36	4.35	55	4.49	292	1
9527	51	1	177	77	19	18	103	17	8.9	2.9	6	4.21	0.99	1.32	2.4	4.87	77	5.23	316	1
9528	48	1	172	74	102	84	75	80	10.1	3.7	6.4	7.05	2.5	1.65	4.15	6.41	70	5.38	469	1
9529	48	1	167	69	22	21	75	47	18.2	6	12.2	4.28	4.23	0.96	3.63	4.59	66	4.4	345	1
9530	43	1	180	81	19	20	69	24	9.6	3.6	6	3.72	1.48	1.19	1.79	6.62	60	5.23	438	1
9531	47	1	173	73	34	27	122	79	11.4	3.7	7.7	5.72	1.36	1.34	3.7	4.91	52	4.72	301	1
9532	42	1	173	76	18	16	94	36	13	3.8	9.2	5.46	1.75	1.11	3.48	5.22	89	5.62	459	1
9533	42	1	173	83	45	23	64	31	8.8	3.4	5.4	5.56	1.92	1.27	3.33	4.6	77	4.81	460	1
9534	45	1	168	84	299	174	136	55	11	3.9	7.1	3.42	1.06	1.27	1.62	4.76	81	5.49	343	1
9535	41	1	175	78	16	19	93	15	11.1	3.7	7.4	4.88	1.1	1.41	2.92	4.26	79	4.1	416	1
9536	42	1	171	78	18	16	116	27	5.5	2.7	2.8	4.45	1.87	1.07	2.44	3.1	69	4.82	572	1
9537	46	1	172	78	10	19	61	60	15.8	4.6	11.2	5.02	3.37	1	2.34	3.89	68	6	481	1
9538	40	1	165	63	18	13	93	32	9	3.3	5.7	5.7	3.36	1.08	2.94	3.08	47	4.19	370	1
9539	42	1	172	70	10	16	113	25	26.7	6.3	20.4	3.43	1.16	0.93	1.92	3.14	66	5.13	344	1
9540	41	1	170	90	50	26	106	110	12.1	3.7	8.4	5.8	1.22	1.61	3.58	4.12	58	5.34	386	1
9541	41	1	168	64	33	17	66	46	19	6.3	12.7	4.14	6.36	0.83	3.63	8.53	79	5.77	402	1
9542	40	1	174	68	28	25	79	50	19	6.3	12.7	5.06	0.9	1.81	2.8	6.33	62	5.25	337	1
9543	56	0	154	57	9	19	84	11	9.6	2.7	6.9	6.36	1.05	1.87	3.96	5.51	55	4.92	236	1
9544	43	1	175	80	27	28	92	68	9.8	3.5	6.3	7.14	1.98	1.52	4.63	5.24	71	4.94	312	1
9545	38	1	164	61	35	25	67	50	11.9	3.5	8.4	5.2	1.31	1.28	3.26	5.17	71	4.89	371	1
9546	38	1	170.4	75.4	16	27	75	22	11.6	3.4	8.2	6.64	1.26	1.99	4.02	8.35	89	5.04	396	1
9547	40	1	171	84	27	21	83	26	8.4	3.3	5.1	4.76	1.77	1.18	2.7	3.62	79	5.13	406	1
9548	41	1	162	68	24	19	115	44	8.7	2.9	5.8	6.05	2.82	1.29	3.35	4.06	65	4.8	336	1
9549	40	1	173	78	47	26	87	163	12.4	4.3	8.1	4.89	1.36	1.15	3.06	4.96	62	4.99	344	1
9550	39	1	170	89	31	22	81	44	9.2	3.3	5.9	5.13	2.21	1.16	2.86	3.4	90	5.11	362	1
9551	41	1			54	30	114	36	10.9	3.7	7.2	5.01	1.82	1.2	2.9	4.73	64	8.86	264	1
9552	35	1	172	84	27	17	103	31	5.8	2.5	3.3	4.84	0.52	1.27	3.31	3.81	51	5.33	472	1
9553	38	1	165	65	34	29	70	18	9.9	3.6	6.3	5.34	1.97	1.36	3	3.89	55	5.46	311	1
9554	35	1	170	78	27	29	88	34	9.2	3.5	5.7	6.48	1.38	1.65	4.14	6.79	64	4.72	466	1
9555	35	1	187	85	39	22	69	24	16.3	5	11.3	3.72	2.73	0.82	2	5.44	70	5.25	289	1
9556	37	1	177	79	44	27	78	50	14.4	4.4	10	5.7	2.25	1.38	3.2	4.71	90	4.59	320	1
9557	34	1	168	84	27	19	70	32	14.1	4.1	10	5.15	1.57	1.31	3.06	5.82	77	4.26	499	1
9558	48	1	167	73	42	29	52	92	13.1	3.8	9.3	5.73	1.93	1.24	3.52	5.14	70	5.15	408	1
9559	64	1	168	75	27	25	27	15	10.2	2.8	7.4	6.44	2.04	1.37	4.05	6.46	83	5.32	382	1
9560	55	0	161	72	10	20	68	23	16	4	12	5.99	1.15	1.72	3.7	8.93	53	6.88	261	1
9561	48	0	164	69	22	20	80	27	8.4	2.8	5.6	5.66	0.95	1.95	3.24	4.71	57	5.64	319	1
9562	50	1	160	62	28	24	112	36	7.9	2.8	5.1	5.39	2.51	1.17	2.96	4.17	74	4.62	381	1
9563	61	1	159	71	23	26	67	26	17.5	5.4	12.1	6.13	3.22	1.7	2.82	3.78	79	4.94	455	1
9564	62	1	154	57	17	18	100	47	12.5	3.8	8.7	6.07	0.91	1.51	4.11	4.12	59	6.86	300	1
9565	58	0	157	59	21	19	95	44	5.9	2	3.9	6.11	1.23	1.59	3.9	4.72	54	11.88	370	1
9566	43	1	161	80	13	24	106	55	8.4	6.8	1.6	7.39	9.04	1.41	1.46	6.64	64	4.76	367	1
9567	46	1	159	73	15	22	81	17	27.7	7.2	20.5	4.91	1.09	1.33	3.04	5.53	86	4.12	332	1
9568	41	1	174	86	20	24	55	42	10.9	3.4	7.5	5.52	1.65	1.47	3.22	5.96	76	5.72	412	1
9569	28	1	182	97	35	26	106	25	11.5	4.6	6.9	4.73	3.17	0.97	2.17	3.05	66	4.82	389	1
9570	49	1	163	69	19	13	68	33	8	2.3	5.7	8.4	1.66	1.38	6.19	4.82	70	4.36	344	1
9571	72	0	152	56	12	15	130	23	10.5	3	7.5	6.55	1.2	1.96	3.99	6.59	64	4.79	311	1
9572	32	1	176	67	29	25	92	40	10.1	3.3	6.8	5.37	1.72	1.25	3.26	5.34	68	5.37	490	1
9573	41	1	169	71	12	16	65	103	18.3	4.9	13.4	5.29	3.32	1.3	2.33	6.52	63	4.85	470	1
9574	37	1	168	77	26	24	57	26	14.5	4.5	10	4.26	1.91	1.03	2.28	4.07	73	4.85	438	1
9575	39	1	165	70	23	19	78	58	11.9	3.9	8	4.84	1.03	1.14	3.18	3.54	58	4.05	408	1
9576	52	1	164	70	23	21	69	42	10	3.3	6.7	6.3	1.64	1.25	4.23	6.53	77	5.14	350	1
9577	55	1	185	84	37	22	98	22	17	4.8	12.2	5.42	2.24	1.2	3.1	5.31	78	10.13	269	1
9578	65	1	169	72	23	23	65	58	26.9	6.3	20.6	5.29	0.99	1.26	3.54	6.04	60	5.99	382	1
9579	52	1	172	72	12	17	67	28	12.1	3.7	8.4	6.26	1.41	1.35	4.2	3.84	62	4.46	428	1
9580	41	0	154	56	26	23	89	12	6.3	2.3	4	5.34	1.08	1.96	2.84	5.68	46	4.49	211	1
9581	51	1	178	84	17	14	70	25	19	5.1	13.9	4.31	1.56	1.14	2.39	5.69	86	5.24	317	1
9582	46	1	168	77	18	22	102	32	12.5	3.5	9	5.58	1.26	1.78	3.17	4.69	62	4.76	406	1
9583	55	1	167	89	20	30	98	67	14.9	5	9.9	4.21	1.33	1.53	2.02	7.94	63	4.98	364	1
9584	49	1	174	75	17	23	71	26	9.7	3.5	6.2	5.89	1.56	1.51	3.6	5.07	62	4.21	399	1
9585	60	1	176	76	22	22	47	25	34.6	7.6	27	5.16	0.58	1.34	3.53	5.74	76	4.89	461	1
9586	63	0	159	66	18	28	125	24	8.6	3.1	5.5	5.63	2.24	1.4	3.11	5.47	64	5.37	374	1
9587	37	1	176	76	13	15	81	28	8.9	3	5.9	4.66	2.14	1.1	2.49	4.28	66	4.44	619	1
9588	54	1	166	68	21	19	84	70	12.3	4	8.3	4.81	0.94	1.62	2.72	5.17	72	4.92	303	1
9589	73	1	163	59	13	22	118	31	17.8	4.3	13.5	5.74	1.24	1.35	3.77	5.71	60	5.96	267	1
9590	43	1	178	102	35	31	88	55	11.1	3.7	7.4	4.71	1.53	1.12	2.82	5.28	69	4.45	408	1
9591	42	1	163.5	63	70	38	111	70	7.8	4	3.8	4.12	2.73	0.92	1.84	5.1	56	5.3	253	1
9592	60	1	171	83	17	19	75	47	11.6	4	7.6	4.71	2.37	1.14	2.38	7.3	85	5.51	425	1
9593	67	0	155	71	37	36	59	56	10.2	3.1	7.1	6.1	2.38	1.39	3.52	5.97	62	5.9	340	1
9594	51	1	173	78	10	15	67	30	10.5	4.2	6.3	4.07	1.31	1.2	2.22	6.87	87	5.81	271	1
9595	35	1	171	84	27	21	120	31	11.5	3.8	7.7	5.29	3.24	1.04	2.63	4.73	61	5.05	282	1
9632	58	1	169	73	17	13	65	39	12.6	3.9	8.7	8.2	4.87	1.47	4.3	5.16	77	4.98	615	1
9634	55	1	182	82	55	46	77	46	18.9	6	12.9	4.8	4.14	1.29	1.44	3.72	60	6.51	353	1
9635	40	1	165	73	41	28	128	35	17.9	5.3	12.6	3.69	1.76	1.13	1.68	7.26	66	4.59	406	1
9636	57	1	172	81	27	28	109	29	8.5	6	2.5	6.39	4.8	1.12	2.87	5.63	76	5.49	481	1
9637	75	1	165.5	77	11	23	73	21	16	3.8	12.2	4.7	0.94	1.59	2.64	4.78	77	6.9	409	1
9748	59	0	163	51	14	22	118	16	16.1	4	12.1	4.78	1.17	1.17	3.02	5.18	57	5.39	266	1
9749	72	1	162	72	22	22	79	60	11.7	4.6	7.1	5.32	1.32	1.6	3.06	6.36	105	5.71	395	1
9750	60	1	176	84	18	21	79	20	14.7	4.6	10.1	4.99	2.12	2.13	1.8	5.05	68	6.35	348	1
9751	54	1	177	79	19	19	52	29	19	5.6	13.4	4.31	1.68	1.53	1.94	4.98	72	4.91	408	1
9755	69	0	147	70	18	25	99	18	11.1	3.3	7.8	5.28	1.99	1.65	2.64	4.1	68	7.24	455	1
9769	56	1	172	72	30	29	104	18	19	5.8	13.2	5.3	1.64	1.82	2.66	5.21	94	4.92	523	1
9770	56	1	173	73	10	15	58	18	8.2	3	5.2	4.41	0.69	1.74	2.33	5.77	81	5.99	374	1
9771	66	1	174	72	43	35	107	23	14.9	3.8	11.1	5.12	0.76	1.52	3.22	6.86	69	4.51	326	1
9772	51	0	155	68	40	31	124	23	9.5	3.2	6.3	4.8	1.07	1.24	3.02	4.53	44	7.44	273	1
9773	61	0	163	64.5	21	22	88	32	7.9	2.7	5.2	5.57	0.58	2.18	3.1	5.56	56	4.91	354	1
9774	42	1	177	91	19	17	73	20	6.7	3	3.7	5.01	1.17	1.51	2.92	6.67	84	5.18	384	1
9775	78	0	150	59	11	21	136	34	8.7	3.1	5.6	5.51	2.07	1.72	2.76	6.32	48	4.69	317	1
9776	61	1	165	79	19	23	115	26	10	6.5	3.5	5.58	5.56	1.02	1.78	8.19	63	4.21	381	1
9777	61	1	180	91	29	27	89	78	11.3	5.9	5.4	3.27	3.89	0.77	1.8	4.16	88	4.59	306	1
9778	54	1	170	80	22	15	86	45	15.1	4.8	10.3	4.57	1.57	1.13	2.66	5.69	72	4.95	383	1
9779	53	0	160	67	29	29	92	28	9.5	3.2	6.3	5.09	2.36	1.36	2.55	5.41	51	5.05	258	1
9780	59	0	157	58	10	21	77	12	14.4	3.9	10.5	5.57	2.34	1.53	2.87	4.81	47	5.16	350	1
9791	38	1	172	92	76	52	61	76	13.1	4.5	8.6	4.65	1.44	1.03	2.9	4.05	66	5.19	444	1
9798	57	0	151	54	22	23	103	19	9.7	3.2	6.5	7.62	2.28	1.5	4.98	4.3	48	4.93	414	1
9799	70	1	166	72	105	112	81	53	16.4	6.1	10.3	4.69	0.89	1.51	2.74	6.14	85	5.3	445	1
9876	34	1	161	70	45	34	95	28	18.5	6	12.5	4.69	1.55	1.46	2.46	4.98	70	4.76	384	1
9884	67	0	158	73	18	27	118	26	14.7	5.1	9.6	4.25	3.53	1.2	1.28	5.22	60	4.78	331	1
9896	57	1	172	83	10	14	61	63	7.3	2.4	4.9	5.47	1.2	1.62	3.25	7.17	77	5.79	447	1
139	55	1	160	60	8	20	61	22	17.6	4.5	13.1	4.58	0.89	1.77	2.37	4.61	75	4.19	334	0
144	46	1	172	70	10	19	38	41	11	4	7	4.78	0.83	1.65	2.72	4.78	48	5.62	342	0
169	51	0	160	53	11	17	71	18	7.2	2.6	4.6	8.19	0.54	2.69	5.23	5.05	45	4.35	261	0
217	57	1	169	67	8	5	56	17	13.7	4.1	9.6	4.7	0.67	1.51	2.86	3.29	71	4.37	230	0
218	58	1	170	59	25	13	115	16	18.3	5.5	12.8	2.88	0.52	1.13	1.49	7.59	64	6.17	281	0
253	38	1	172	71	7	16	68	20	16.6	5.1	11.5	4	0.83	1.56	2.02	4.77	58	4.6	416	0
254	49	1	180	64	10	6	72	31	17	5.2	11.8	4.37	0.78	1.72	2.26	6.76	67	4.48	296	0
255	46	1	172	72	21	26	93	59	8.1	2.9	5.2	6.23	2.01	1.21	4.01	4.04	76	4.81	278	0
256	56	1	174	62	18	22	70	24	6.5	2.4	4.1	5.3	0.55	1.9	3.12	4.26	84	5.29	348	0
257	59	1	173	72	13	21	61	13	14.5	4.6	9.9	3.55	0.52	1.14	2.15	3.87	87	7.57	429	0
258	59	1	167	65	9	16	105	13	12.4	3.8	8.6	4.23	1.39	1.35	2.18	7.87	85	4.66	299	0
259	45	1	169	52	7	19	75	13	25.1	6.3	18.8	4.93	1.22	1.79	2.53	4.68	72	4.86	379	0
260	47	1	169	60	11	22	88	15	11.3	3.4	7.9	4.64	0.89	1.68	2.52	3.6	65	6.1	342	0
261	41	1	175	60	12	20	87	16	15	3.6	11.4	5.79	0.64	1.55	3.92	4.46	62	6.01	307	0
262	44	1	180	70	21	25	61	26	11.6	3.6	8	4.65	1.09	1.22	2.88	6.93	75	5.16	303	0
263	43	1	172	82	22	20	75	13	10.6	3.7	6.9	4.6	0.77	1.59	2.62	4.31	93	5.4	365	0
264	46	1	173	79	33	32	69	36	12.1	4.1	8	5.92	2.19	1.81	3.02	4.33	75	4.93	308	0
265	45	1	173	74	19	17	88	15	19	6.2	12.8	3.89	2.18	0.88	1.92	4.6	68	3.9	376	0
266	43	1	174	66	12	18	74	16	12.1	3.5	8.6	4.95	0.84	1.58	2.95	5.35	75	5.54	317	0
267	40	1	170	58	42	32	101	34	10.8	3.1	7.7	5.22	0.89	1.74	3.04	5.32	82	4.91	322	0
268	38	1	180	76	20	20	89	37	16.2	4.3	11.9	4.83	0.83	1.41	3	5.29	78	5.71	272	0
269	39	0	155	45	11	23	48	9	9.1	3.3	5.8	4.03	0.4	2.05	1.78	4.65	54	4.34	248	0
270	39	0	168	57	23	20	58	14	16	4.1	11.9	5.18	0.89	1.4	3.34	3.98	46	4.57	310	0
271	36	1	165	72	13	21	57	24	10.8	3.8	7	4.74	0.84	1.68	2.64	5.57	75	5.01	474	0
272	35	1	173	56	10	19	94	19	6.8	5.5	1.3	4.05	1.49	1.41	1.9	4.34	47	4.68	316	0
273	36	1	167	62	14	29	97	20	10.9	3.5	7.4	4.08	0.69	1.62	2.12	4.23	73	4.39	323	0
274	35	0	158	54	22	25	56	22	7	2.3	4.7	5.12	0.66	1.75	3.04	4.2	48	5.12	232	0
275	34	1	174	73	25	23	71	31	17	5.2	11.8	5.1	1.5	1.21	3.14	3.68	79	3.91	241	0
276	36	1	161	65	27	16	65	17	12.8	4.1	8.7	4.55	1.01	1.26	2.78	5.42	63	4.07	281	0
277	30	1	176	84	8	13	64	18	13.1	4.2	8.9	3.78	0.67	1.12	2.33	3.66	82	4.25	308	0
278	27	1	166	55	14	16	68	25	16.8	4.9	11.9	4.27	1.77	1.36	2.02	3.41	69	4.27	405	0
279	55	1	170	70	22	25	74	53	11.7	3.6	8.1	5.3	1.4	1.87	2.73	4.64	67	5.18	332	0
280	65	1	151	47	19	30	84	17	19	5	14	6.33	1.08	2.26	3.53	6.88	68	5.2	314	0
281	49	0	162	67	9	15	68	15	8	2.5	5.5	3.73	0.99	1.13	2.1	3.56	61	4.64	280	0
282	42	1	177	76	13	13	85	36	19	5.4	13.6	6.36	1.89	1.36	4.06	5	80	5.13	418	0
283	45	1	167	64	14	20	69	29	17.3	5.7	11.6	4.73	1.18	1.66	2.48	4.49	90	5.87	377	0
284	73	1	165	66	15	22	63	21	5.6	2.1	3.5	4.15	0.61	1.2	2.64	5.07	72	5.69	327	0
285	59	1	170	68	4	16	120	13	7.6	3.3	4.3	4.97	0.64	1.44	3.21	7	78	4.97	371	0
286	55	0	155	51	11	22	58	14	6.2	2.1	4.1	5.77	0.65	2.19	3.26	7.1	46	5.04	292	0
287	55	1	180	70	13	27	73	14	19	6.8	12.2	3.97	0.69	1.31	2.32	6.02	84	4.83	258	0
288	46	1	175	70	10	17	103	31	9.9	3.2	6.7	5.58	0.96	1.32	3.78	4.74	68	5.09	355	0
289	45	1	175	75	15	16	95	26	13.7	4	9.7	4.32	1.15	1.02	2.72	4.46	81	4.58	329	0
290	59	0	157	50	19	21	108	22	16.9	5.2	11.7	3.72	1.26	1.1	1.99	3.91	57	4.13	263	0
291	64	1	170	78	11	15	74	17	16.2	5.4	10.8	4.24	2.49	0.73	2.26	4.38	74	4.13	362	0
292	47	1	173	71	11	15	60	22	11.7	3.9	7.8	3.79	0.84	1.22	2.15	3.51	78	5.33	266	0
293	71	0	151	58	20	27	88	29	17.4	5.5	11.9	3.7	1.29	1.58	1.48	3.58	52	6.65	294	0
294	35	1	168	64	11	13	105	30	18.7	4.7	14	5.62	1.25	1.55	3.44	5.98	69	4.65	470	0
295	30	1	173	63	16	17	85	21	16.5	6	10.5	3.35	0.56	1.52	1.55	5.33	75	4.96	325	0
296	28	1	163	69	11	22	51	17	12.1	4.5	7.6	4.79	2.52	1	2.53	4.96	66	4.67	368	0
297	28	1	167	57	12	18	88	11	17.5	4.7	12.8	3.79	0.89	1.63	1.72	4.72	81	5.26	295	0
298	47	1	167	60	15	16	65	49	17.7	4.4	13.3	4.99	1.15	1.58	2.84	7.02	80	5.07	401	0
299	43	0	156	51	16	23	92	31	11.9	3.6	8.3	4.04	0.49	1.72	2.08	3.21	46	5.1	245	0
300	60	0	164	55	8	17	92	15	8.6	2.7	5.9	4.66	1.01	1.35	2.8	3.81	50	5.59	204	0
301	53	0	155	49	13	10	91	14	8.4	3.2	5.2	6.82	3.75	1.24	3.7	4.22	60	4.9	299	0
302	67	0	149	59	13	21	69	14	8.9	3.1	5.8	4.68	0.98	1.45	2.74	5.44	50	4.75	267	0
303	41	1	172	70	15	16	73	30	16.6	4.4	12.2	4.54	1.01	1.61	2.42	5.55	62	4.46	445	0
304	43	1	169	54	9	21	98	12	13	4.3	8.7	3.26	0.81	1.23	1.62	3.07	63	4.82	299	0
306	65	1	152	61	29	22	70	32	17.4	5.1	12.3	4.58	0.98	1.29	2.8	5.1	79	6.17	366	0
337	47	0	168	58	12	21	83	13	10	3.9	6.1	3.49	0.5	1.84	1.4	5.97	57	4.93	293	0
365	78	0	160	59	11	22	58	11	11.6	4.1	7.5	3.29	0.83	1.42	1.46	8.98	99	5.25	431	0
366	45	1	173	77	17	19	40	20	15.5	4.9	10.6	5.35	0.48	2	3.11	3.76	70	5.76	316	0
438	79	0	159	64	12	19	62	24	10	3.4	6.6	4.22	3.14	0.9	1.75	3.14	51	5.72	382	0
439	43	0	162	59	8	17	64	16	7.5	2.3	5.2	4.65	1.14	1.29	2.79	3.43	63	6.1	333	0
492	40	1	172	54	12	19	50	22	14.5	4.4	10.1	5.42	1.07	1.73	3.16	6.04	78	4.95	328	0
496	37	1	175	77	23	17	81	59	11.5	4	7.5	5.72	1.63	1.66	3.24	4.76	88	4.55	383	0
664	42	1	164	63	15	16	72	22	11.6	3.6	8	4.89	1.69	1.36	2.68	5.86	71	5.42	349	0
665	42	1	174	60	18	20	72	14	10.2	3.8	6.4	3.83	0.36	1.61	2.04	5.42	68	4.62	366	0
666	38	0	156	50	9	20	76	11	8.6	2.9	5.7	3.87	0.73	1.34	2.16	4.63	41	4.71	166	0
667	37	1	171	67	19	21	82	22	14.1	3.8	10.3	4.74	0.92	1.08	3.2	7.02	70	4.35	349	0
668	35	1	160	58	8	13	126	14	11.1	3.4	7.7	4.64	0.85	1.43	2.78	4.31	65	5.2	236	0
669	35	1	171	62	12	26	109	59	19.6	5.3	14.3	5.06	0.86	1.91	2.72	6.6	77	4.28	352	0
670	42	1	170	61	10	17	120	37	12.4	3.9	8.5	5.2	0.87	1.95	2.82	3.59	85	4.7	333	0
671	58	1	174	80	13	17	70	25	6.6	2.7	3.9	4.25	1.75	1.11	2.26	5.49	82	4.72	310	0
672	53	0	162	49	19	22	64	11	10.8	3.4	7.4	4.93	0.61	2.35	2.28	4.69	52	4.93	214	0
673	53	1	170	53	27	22	78	25	15	4.6	10.4	6.52	1.68	1.62	4.06	5.01	85	4.21	378	0
674	60	1	171	60	15	24	77	18	19	5.8	13.2	5.3	1.32	1.56	3.08	6.44	73	4.79	465	0
675	55	1	169	70	31	31	76	16	12.9	3.6	9.3	5.17	0.74	1.45	3.35	5.15	77	4.47	379	0
676	60	0	156	52	13	15	91	15	10.9	3.2	7.7	5.7	1.26	1.82	3.25	4.8	70	4.52	360	0
677	65	0	160	63	11	16	83	12	9.4	2.9	6.5	5.85	0.76	1.99	3.48	6.55	45	4.76	304	0
678	70	1	171	69	20	28	72	19	19	5.6	13.4	3.31	1.09	1.35	1.42	5.08	72	4.8	347	0
679	73	1	174	90	13	18	93	30	13.2	4.1	9.1	4.29	2.23	1.08	2.1	4.74	73	5.24	461	0
680	66	0	151	54.8	14	22	50	18	11.1	3.1	8	6.67	1.06	2.32	3.82	7.05	64	5.67	343	0
681	57	1	163	65	17	9	64	27	10.9	3.1	7.8	4.61	1.01	1.22	2.88	6.2	54	5.51	314	0
682	52	0	162	53	19	21	58	10	13.8	4.9	8.9	4.34	0.51	1.84	2.24	4.38	49	4.3	197	0
683	55	1	177	72	25	30	99	21	14.9	4.3	10.6	4.99	0.89	1.39	3.16	5.21	68	4.66	318	0
684	59	1	159	56	14	23	84	23	19	5.8	13.2	4.33	1.23	1.47	2.24	5.29	59	5.9	287	0
685	55	1	170	62	12	17	94	16	16	4.1	11.9	3.53	0.84	1.11	2	5.34	71	4.91	413	0
686	52	1	170	49	8	17	98	13	19	5.8	13.2	5.17	1.01	1.47	3.2	4.11	73	4.29	329	0
687	54	0	148	52	8	16	48	9	7.8	2.7	5.1	4.8	0.51	1.66	2.88	4.84	43	4.15	181	0
688	52	1	162	59	17	18	73	21	10.4	3.3	7.1	4.4	1.19	1.3	2.5	5.1	62	4.54	357	0
689	54	1	175	69	15	21	74	19	26.3	7.4	18.9	4.93	0.73	1.98	2.58	5.67	83	4.58	275	0
690	59	1	170	67	22	27	75	43	11.1	3.2	7.9	4.32	0.58	1.15	2.88	6.57	66	5.44	390	0
691	55	1	168	63	15	24	59	22	19	5.8	13.2	5.37	0.85	1.99	2.96	5.64	86	4.23	324	0
692	63	1	174	58	12	26	66	14	13.1	4.9	8.2	3.35	2.94	0.98	2	5.47	71	6.04	318	0
693	59	1	170	73	14	14	57	15	13	3.3	9.7	5.42	1.07	1.5	3.38	3.8	63	5.26	327	0
694	52	0	160	52	8	16	64	11	16.5	4.1	12.4	6.63	0.45	1.84	4.57	6.9	64	4.97	325	0
695	51	1	166	69	11	21	40	39	19	6.1	12.9	5.3	0.67	1.99	2.98	6.25	85	4.76	325	0
696	54	0	157	46	16	23	107	21	16.3	4.1	12.2	6.91	1.1	2.54	3.82	5.21	60	5.06	262	0
697	54	1	172	71	12	18	72	13	17.3	5.3	12	4.01	0.67	1.53	2.14	5.94	75	4.5	367	0
698	51	0	159	50	14	20	77	15	7.7	2.5	5.2	6.34	2.21	1.37	3.86	5.41	59	4.91	317	0
699	51	1	173	65	25	26	59	35	14.5	4.2	10.3	4.47	1.39	1.24	2.54	4.65	86	4.71	536	0
700	49	1	168	61	14	15	67	23	8.8	2.9	5.9	6.8	1.15	1.85	4.38	3.13	61	5.05	351	0
701	49	1	171	56	41	43	130	17	13.7	4.1	9.6	4.35	0.74	1.27	2.71	7.22	68	3.97	380	0
702	54	1	168	65	19	19	51	23	12.6	4.1	8.5	4.08	0.95	1.4	2.2	7.66	77	7.15	331	0
703	54	1	169	69	10	19	113	43	25.4	6.9	18.5	5.81	1.11	2.14	3.12	4.66	96	5.64	499	0
704	50	0	169	65	12	21	96	7	12.3	4.2	8.1	6.74	1.15	1.73	4.43	5.59	50	4.74	142	0
705	50	1	180	62	14	19	68	72	12.4	4.4	8	3.95	0.68	1.47	2.14	5.14	65	5.05	296	0
706	55	1	169	73	11	20	87	16	32.3	8	24.3	3.44	1.29	0.95	1.84	4.06	92	4.96	410	0
707	46	1	170	73	18	18	62	25	11.8	3.5	8.3	4.75	0.64	1.41	3.02	5.82	78	5.14	434	0
708	49	1	176	64	19	19	79	19	6.8	2.4	4.4	5.76	1.55	1.26	3.72	3.29	70	5.54	292	0
709	49	0	158	53	5	13	47	12	12.8	3.9	8.9	4.84	0.79	1.43	3.02	4.82	61	4.87	283	0
710	48	1	178	76	13	21	95	30	7.6	2.4	5.2	6.84	1.83	1.62	4.3	6.39	71	5.67	415	0
711	49	1	167	61	17	18	64	20	14.6	4.3	10.3	3.85	1.19	1.25	2	5.19	71	5.51	258	0
712	49	1	170	74	23	23	101	47	12.8	3.7	9.1	4.96	1.91	1.07	2.94	4.15	84	4.49	482	0
713	51	1	169	68	12	18	73	15	10.3	3.4	6.9	4.13	1.11	1.64	1.94	5.83	73	4.01	453	0
714	49	1	166	60	22	23	85	24	17.8	5.8	12	4.2	0.44	1.87	2.11	6.89	64	4.58	269	0
715	67	1	170	56	14	23	57	25	16.5	6.7	9.8	3.55	0.83	1.62	1.52	6.9	83	4.85	245	0
716	49	1	180	76	18	21	76	26	12.7	3.9	8.8	6.79	1.14	2	4.22	5.13	96	4.15	512	0
717	50	1	168	67	28	24	82	48	11.5	3.9	7.6	4.12	1.59	1.34	1.98	6.13	76	4.68	371	0
718	51	1	172	73	21	24	84	24	12.4	3.8	8.6	4.08	1.11	1.25	2.28	6.19	88	5.47	372	0
719	69	0	154	62	12	22	102	16	8.4	2.8	5.6	5.09	2.72	1.35	2.38	4.9	57	4.52	301	0
720	47	1	171	68	21	16	87	26	13.4	4.5	8.9	3.81	0.88	1.31	2.06	4.55	72	4.55	379	0
721	45	1	161	67	17	21	72	22	11.9	4.1	7.8	3.62	0.32	1	2.46	5.9	70	4.25	354	0
722	47	1	170	59	8	11	58	15	14.5	4.7	9.8	3.94	0.52	1.98	1.7	3.62	68	5.33	325	0
723	47	1	178	91	17	16	87	24	15.5	4.5	11	5.87	1.45	1.52	3.62	6.73	78	4.1	382	0
724	47	0	158	45	24	24	90	17	8.8	2.8	6	4.88	0.76	1.59	2.91	6.6	43	4.44	243	0
725	48	1	173	72	19	17	58	58	8.7	3	5.7	4.34	0.51	1.48	2.6	5.18	61	7.49	311	0
726	46	1	179	74	16	17	92	25	12.2	3.9	8.3	6.61	1.01	2.11	4	5.6	79	6.07	278	0
727	45	0	155	49	15	19	65	12	14.6	4.3	10.3	5.98	1.25	1.77	3.58	4.72	59	5.2	198	0
728	49	1	178	70	27	24	60	16	15.1	4.6	10.5	4.95	0.95	1.27	3.2	4.2	69	5.48	286	0
729	43	1	177	67	15	21	87	19	14.5	4.3	10.2	4.88	0.71	1.69	2.84	4.42	70	5.84	305	0
730	43	1	161	58	23	16	61	46	19	6.4	12.6	5.2	0.86	1.68	3.09	5	71	4.48	299	0
731	46	1	177	64	12	20	82	33	10.9	4	6.9	4.16	0.95	1.66	2.02	4.64	84	5.14	432	0
732	46	0	167	62	12	15	87	14	9.7	2.8	6.9	4.18	0.77	1.33	2.46	4.93	47	5.01	319	0
733	43	1	182	73	58	38	106	60	11.8	5.2	6.6	6.75	4.33	1.33	3.26	4.6	67	4.96	404	0
734	43	1	170	57	12	20	69	22	18.5	4.9	13.6	5.61	1.47	1.72	3.16	4.08	66	4.87	282	0
735	43	1	165	54	13	17	95	16	10.1	3.6	6.5	3.68	0.89	2.02	1.22	4.97	63	4.41	363	0
736	44	0	162	56	6	15	47	13	5.7	2.1	3.6	5.13	0.57	1.42	3.42	6.13	50	5.06	227	0
737	50	1	171	66	38	42	145	19	12.4	4.6	7.8	3.12	0.67	1.08	1.7	3.4	70	4.7	299	0
738	53	1	173	74	15	16	78	18	12.6	3.7	8.9	4.3	1.14	1.3	2.43	6.8	62	4.86	310	0
739	47	1	164	62	18	18	93	18	10.6	3.4	7.2	4.56	1.81	1.17	2.48	6.67	77	4.81	277	0
740	46	0	158	53	8	14	65	9	9.4	3.3	6.1	4.24	0.89	1.8	2	4.16	47	4.93	152	0
741	46	1	176	66	15	21	61	22	16.8	4.4	12.4	5.47	2.01	1.24	3.22	5.05	77	4.66	264	0
742	45	1	169	68	27	25	71	15	11.3	3.5	7.8	4.53	0.65	1.46	2.74	5.04	55	5.58	289	0
743	42	1	168	62	12	17	48	68	9.7	3.7	6	6.24	2	1.91	3.33	6.22	65	4.93	324	0
744	43	0	158	49	8	21	44	10	14.9	4.5	10.4	4.48	0.95	1.85	2.15	4.69	64	5.19	133	0
745	48	1	176	70	24	17	78	16	10.3	3.5	6.8	5.64	1.3	1.44	3.55	5.38	70	5.16	362	0
746	44	1	164	64	23	21	104	19	6.7	2.8	3.9	4.55	1.7	1.21	2.49	4.73	77	5.23	316	0
747	41	1	168	53	37	27	120	21	16.7	4.3	12.4	4.91	1.37	1.27	2.96	5.71	84	4.45	463	0
748	43	1	169	56	14	22	81	13	9.1	3.1	6	3.91	0.6	1.19	2.42	4.18	62	5.33	238	0
749	45	1	169	70	5	17	109	42	11.7	4.2	7.5	3.96	1.71	1.08	2.02	5.74	87	5.16	284	0
750	43	1	160	40	8	14	93	10	24	6.1	17.9	4.53	1.08	2.1	1.89	5.26	51	4.71	329	0
751	43	0	163	61	11	16	39	10	18.4	5.3	13.1	4.22	0.57	1.9	2.04	6.33	69	4.49	280	0
752	43	1	172	74	13	23	91	22	7.1	3.3	3.8	4.05	1.51	1.05	2.24	4.39	74	4.79	475	0
753	43	0	166	57	5	15	36	16	9.1	3	6.1	4.41	0.9	1.41	2.55	3.55	54	4.81	204	0
754	42	1	162	63	8	23	45	24	10.3	3.6	6.7	4.65	1.13	1.43	2.66	6.92	75	5.35	222	0
755	41	0	159	51	29	36	44	17	15	3.7	11.3	5.79	1.1	1.59	3.65	4.26	59	4.61	268	0
756	42	1	165	64	25	24	49	67	12.3	3.7	8.6	4.98	2.35	1.26	2.54	5.36	75	4.94	484	0
757	42	0	158	54	7	14	63	11	18	5.2	12.8	4.5	0.46	1.9	2.37	3.99	55	5.01	192	0
758	41	0	165	59	14	16	61	29	10.8	3.4	7.4	4.6	1.81	1.15	2.54	3.28	51	4.81	296	0
759	39	0	163	60	5	13	53	12	15.7	4.6	11.1	5.48	0.7	1.88	3.25	4	54	4.49	262	0
760	42	0	162	70	10	13	50	17	33.9	7.2	26.7	5.28	1.13	1.44	3.28	5	49	5.05	198	0
761	40	1	173	65	9	21	49	18	14.3	4.1	10.2	5.37	0.77	1.5	3.48	4.99	67	5.87	360	0
762	39	1	165	47	16	24	76	13	5.6	3.3	2.3	4.56	1.77	1.76	1.92	3.4	71	3.99	289	0
763	53	0	155	64	10	20	76	28	19	5.3	13.7	5.64	2.83	0.97	3.26	5.88	66	5.51	307	0
764	43	0																		0
765	44	0	155	45	12	23	69	9	9.5	3	6.5	4.92	1.07	2.12	2.26	5.61	66	4.83	271	0
766	40	0	163	55	4	13	58	11	12.3	3.9	8.4	3.59	0.41	1.86	1.52	4.79	53	5.05	198	0
767	41	1	173	57	14	17	74	30	11.8	3.8	8	5.4	2.33	1.25	2.98	4.88	64	5.29	336	0
768	41	0	162	51	11	12	68	10	9.9	3.4	6.5	4.58	0.85	1.75	2.4	4.65	55	4.99	324	0
769	39	1	170	61	13	12	93	18	13.9	4	9.9	4.95	0.85	1.37	3.16	4.02	57	4.36	340	0
770	38	1	179	68	12	13	70	22	11.9	3.9	8	4.58	1.24	1.54	2.42	6.84	77	4.58	414	0
771	40	0	153	56	17	17	59	17	26.8	6.3	20.5	5.07	1.2	1.25	3.22	4.27	43	4.96	228	0
772	48	1	160	65	21	29	105	23	14.5	5.1	9.4	4.63	0.65	1.75	2.56	4.65	71	4.84	268	0
773	48	0	157	55	11	19	57	18	13.1	3.7	9.4	4.89	0.89	1.52	2.92	4.34	53	5.24	181	0
774	39	1	172	67	15	17	82	20	15.5	4.7	10.8	4.87	0.97	1.55	2.84	6.1	75	4.7	442	0
775	42	1	171	76	22	19	53	31	7.2	2.7	4.5	5.26	1.14	1.17	3.52	4.59	59	4.58	273	0
776	42	1	176	76	44	37	96	98	6.5	2.8	3.7	6	1.36	1.95	3.37	6.62	71	4.73	334	0
777	38	1	169	58	11	16	72	24	8.2	3	5.2	5.44	0.85	1.57	3.44	4.73	85	4.37	334	0
778	38	1	170	63	11	19	112	13	5.9	2.9	3	5.41	1.01	1.6	3.3	4.15	64	4.38	267	0
779	38	0	165	54	5	15	78	15	5.8	2.4	3.4	3.28	0.87	0.95	1.9	6.12	49	4.81	278	0
780	38	1	166	71	33	26	116	22	10.5	4.1	6.4	4.3	1.02	1.2	2.59	4.58	66	3.89	345	0
781	39	1	167	62	17	17	76	48	10.3	4.2	6.1	4.56	1.16	1.16	2.82	5.44	72	5.17	274	0
782	40	1	165	65	9	19	91	20	15.8	4.3	11.5	4.52	1.66	0.84	2.85	3.97	72	4.79	320	0
783	38	1	174	78	7	17	67	15	10.1	3.5	6.6	4	1.17	1.7	1.72	3.45	72	4.57	451	0
784	41	1	167	68	18	17	75	29	14.2	4	10.2	4.52	1.01	1.3	2.72	5.91	78	4.09	376	0
785	43	1	155	61	19	19	57	22	10.2	4.9	5.3	4.08	3.5	0.86	1.47	4.31	79	3.89	260	0
786	40	1	166	65	26	25	126	47	9.5	3.2	6.3	4.72	1.46	1.42	2.57	4.15	80	4.83	337	0
787	38	1	167	62	15	17	140	24	8.3	3.1	5.2	3.52	0.92	1.08	1.98	5.29	71	5.2	339	0
788	38	1	170	60	10	19	116	14	10.4	3.5	6.9	5.01	0.98	1.65	2.87	4.6	72	4.81	394	0
789	42	1	170	71	45	30	72	38	16.4	5.1	11.3	4.55	1.82	1.45	2.19	4.86	87	4.81	245	0
790	40	0	157	51	15	18	48	10	11.4	3.1	8.3	5.51	1.53	1.7	3.04	3.63	55	4.86	244	0
791	37	1	172	81	22	21	92	21	10.5	3.7	6.8	4.31	0.88	1.53	2.34	3.85	56	4.91	391	0
792	36	1	167	59	12	17	77	15	13.5	4.5	9	4.88	0.42	2.35	2.32	6.69	78	4.21	284	0
793	37	1	177	75	23	23	126	31	13.8	4.3	9.5	4.1	0.7	1.52	2.23	4.23	63	5.64	247	0
794	40	1	180	72	17	17	53	26	10.1	3	7.1	4.48	1.34	1.2	2.61	5.01	78	5.11	288	0
795	39	1	173	59	16	16	89	15	14	4.5	9.5	3.17	0.89	0.94	1.78	6.8	107	5.27	433	0
796	36	1	170	73	15	23	75	45	12	4	8	4.6	1.97	1.33	2.28	5.42	64	4.49	452	0
797	36	0	166	80	17	15	53	15	19	5.3	13.7	5.4	2.77	1.1	2.92	3.48	56	4.67	270	0
798	38	1	177	66	7	15	67	12	15.1	4.7	10.4	4.69	0.46	1.66	2.8	6.48	68	3.85	338	0
799	38	1	178	62	12	20	85	16	15.7	4.5	11.2	5.14	1.31	1.71	2.78	6.32	77	4.8	288	0
800	38	0	151	48	5	18	60	11	15.4	4.2	11.2	3.83	1.66	1.03	1.97	4.46	45	4.94	258	0
801	39	1	174	69	15	23	66	23	10.6	3.3	7.3	5.92	0.89	1.78	3.7	6.74	87	5.29	397	0
802	41	1	169	72	23	24	77	19	8.7	2.7	6	5.4	0.95	1.3	3.62	3.96	81	5.85	344	0
803	39	1	175	62	13	17	66	17	9.5	3	6.5	4.39	1.08	1.36	2.49	4.52	73	4.56	336	0
804	38	1	170	69	12	14	119	28	7.2	2.7	4.5	4.24	0.76	1.39	2.47	5.07	71	5.27	287	0
805	35	1	163	70	19	16	121	25	13	4.1	8.9	4.76	1.99	1.4	2.37	4.95	74	5.17	441	0
806	36	1	170	67	25	24	80	29	16.7	5.2	11.5	6.48	4	1.32	3.16	4.68	65	4.42	451	0
807	36	1	164	58	10	16	58	18	15.5	4.3	11.2	6.19	0.69	2.37	3.48	3.93	77	4.69	310	0
808	36	1	182	74	14	19	76	22	17.5	4.6	12.9	5.71	1.32	1.65	3.4	4.55	66	4.59	377	0
809	37	1	175	65	14	18	107	19	12.9	5.9	7	4.15	2.37	1.46	1.5	4.68	69	4.08	306	0
810	36	0	164	66	43	26	102	72	7.6	3	4.6	5.2	0.77	1.71	3.1	3.19	59	5.09	251	0
811	37	1	171	56	16	22	89	13	19	6.4	12.6	4.99	7.94	0.73	0.29	4.86	67	5.17	262	0
812	37	1	169	60	10	16	76	13	36.3	12.5	23.8	3.1	0.71	1.68	1.06	6.19	67	4.83	242	0
813	37	1	167	57	4	19	94	14	18.8	4.9	13.9	4.15	0.8	1.29	2.46	7.16	80	4.37	334	0
814	36	1	171	72	30	37	74	78	9	3	6	3.83	0.91	1.01	2.37	3.61	58	5.27	387	0
815	37	0	165	51	13	19	73	22	18.9	6	12.9	3.82	0.64	1.81	1.69	3.97	55	5.07	229	0
816	37	0	156	56	27	25	60	10	25.8	6.1	19.7	4.18	0.57	1.86	2.04	3.72	41	5.51	245	0
817	37	1	174	69	18	21	71	25	12.1	3.9	8.2	4.28	1.87	0.85	2.5	4.41	71	4.69	295	0
818	35	1	168	67	18	29	62	19	42.4	9.7	32.7	4.4	0.69	2.08	1.98	4.64	66	4.24	366	0
819	36	0	169	50	4	8	52	11	9	3.3	5.7	3.07	0.52	1.49	1.32	5.06	51	4.55	290	0
820	37	1	167	56	64	50	72	171	13.6	4.6	9	4.57	0.77	2.05	2.13	4.02	65	4.67	374	0
821	35	1	165	63	9	17	86	31	13	4.1	8.9	5.93	1.48	1.26	3.93	5.72	86	4.86	405	0
822	38	0	156	41	12	15	64	42	10.3	3.1	7.2	3.89	0.99	1.45	1.94	3.59	52	5.44	173	0
823	36	0	165	51	8	15	70	11	9.9	2.7	7.2	5.07	1.03	1.48	3.08	4.25	50	5.96	218	0
824	35	1	168	68	16	22	98	20	5.9	2.4	3.5	5.32	0.96	1.49	3.35	5.01	64	5	322	0
825	35	1	178	68	27	21	86	42	14.2	4.3	9.9	5.95	1.75	1.12	3.96	4.96	63	5.04	365	0
826	35	1	180	79	11	20	100	11	15.7	4.6	11.1	2.43	0.7	0.69	1.39	6.98	70	5.09	338	0
827	37	1	177	64	16	20	93	26	6.8	3	3.8	4.21	1.21	1.39	2.22	3.38	61	5.12	339	0
828	34	1	178	57	15	22	92	11	17	5.1	11.9	3.44	0.41	1.5	1.74	3.92	59	4.92	307	0
829	35	1	170	54	12	18	93	15	15	4.9	10.1	4.52	0.45	1.92	2.38	5.76	72	5.02	378	0
830	34	1	177	73	16	15	60	18	16.2	4.3	11.9	5.49	2.14	1.18	3.24	4.3	81	4.73	374	0
831	35	0	158	52	6	20	57	10	19	5.8	13.2	4.47	0.46	2.47	1.77	5.7	65	4.27	316	0
832	35	1	170	73	11	17	58	34	12.2	4.1	8.1	4.59	0.56	1.66	2.65	5	74	5.1	312	0
833	35	1	183	59	13	19	66	13	12.3	4.5	7.8	3.03	0.64	1.19	1.52	4.61	78	5.03	365	0
834	34	1	159	56	11	27	88	22	18.4	5.3	13.1	4.7	0.65	1.62	2.76	4.79	79	5.91	375	0
835	37	0	166	52	13	17	66	10	8.4	3	5.4	3.2	0.53	1.17	1.76	2.96	60	4.85	234	0
836	34	1	177	62	19	18	86	49	10	3.4	6.6	4.92	0.86	1.25	3.24	5.1	88	5.3	344	0
837	35	1	171	73	21	25	83	20	9.2	3.3	5.9	4.25	1.68	1.01	2.4	5.56	67	4.26	285	0
838	35	1	169	70	21	20	86	16	12.6	3.7	8.9	5.7	1.4	1.41	3.59	2.83	64	4.68	267	0
839	33	1	171	55	17	17	89	17	10.5	3.2	7.3	4.78	0.66	1.22	3.23	5.77	69	4.34	287	0
840	36	1	171	75	13	15	78	29	12.1	3.8	8.3	3.64	1.5	1.05	1.84	5.5	87	5	410	0
841	31	1	165	61	8	15	74	13	11.1	3.4	7.7	5.39	0.58	1.8	3.3	4.07	63	4.89	292	0
842	33	1	167	59	61	45	115	12	17.7	5.5	12.2	3.75	0.54	1.28	2.2	7.89	79	4.97	288	0
843	33	1	186	71	28	25	63	28	34.1	7.1	27	5.12	1.25	1.32	3.18	4.15	85	4.67	266	0
844	33	1	170	59	18	21	101	33	10.1	4	6.1	3.67	0.71	1.26	2.06	4.08	61	4.02	279	0
845	33	1	169	68	45	33	98	24	16.4	5.9	10.5	3.43	1.36	1.19	1.56	4.54	90	4.66	289	0
846	32	1	162	61	9	19	69	18	14.3	4.5	9.8	4.53	0.72	1.84	2.33	4.95	71	4.99	311	0
847	33	1	168	66	15	21	120	15	17.2	5.3	11.9	4.87	1.04	1.38	2.97	3.96	59	4.55	352	0
848	32	1	178	85	12	18	72	50	19	5.5	13.5	5.04	1.97	1.35	2.7	3.85	79	4.44	438	0
849	32	1	183	86	45	31	97	31	15.5	4.6	10.9	5.04	1.09	1.73	2.76	6.4	84	4.78	438	0
850	30	1	177	70	12	19	47	14	8.7	3.3	5.4	4.24	0.77	1.44	2.42	4.44	106	4.77	397	0
851	29	1	178	63	8	15	89	17	17.2	4.6	12.6	4.28	0.78	1.39	2.5	5.7	70	4.4	329	0
852	29	1	165	62	20	23	108	28	6.6	2.5	4.1	4.81	0.62	1.6	2.9	5.29	79	4.6	344	0
853	29	1	171	68	25	23	90	22	9.4	3.2	6.2	3.91	0.72	1.31	2.24	5.88	86	5.48	359	0
854	30	1	167	60	14	17	95	16	10.5	3.5	7	4.23	1.35	1.38	2.17	5.37	73	4.13	340	0
855	27	1	170	63	25	23	113	14	15.2	5.4	9.8	2.82	0.42	0.99	1.62	4.79	102	4.73	197	0
856	30	1	169	60	9	13	44	15	10.2	3.8	6.4	3.6	0.46	1.45	1.92	4.39	76	4.83	408	0
857	28	1	184	71	23	33	78	21	9	2.8	6.2	4.97	0.76	1.41	3.18	4.72	72	4.21	409	0
858	28	1	174	74	18	17	66	27	14.1	4.5	9.6	4.69	0.97	1.24	2.96	4.66	83	4.99	395	0
859	28	1	167	57	13	15	124	13	17.8	6.1	11.7	3.65	0.94	1.51	1.67	2.64	65	4.45	279	0
860	28	1	168	65	19	19	64	13	19	5.7	13.3	3.49	0.81	1.32	1.76	2.98	74	4.53	273	0
861	29	1	173	65	28	27	92	35	14.1	4.3	9.8	5.15	1.38	1.34	3.12	5.12	77	4.87	392	0
862	26	1	176	75	22	19	107	22	6.8	2.7	4.1	7.18	1.82	1.38	4.89	4.83	64	5.07	336	0
863	28	0	155	43	12	19	116	16	8.9	3.1	5.8	5.23	2.23	1.33	2.78	3.8	38	5.71	261	0
864	28	1	172	69	9	16	74	16	15	5	10	3.48	0.92	1.18	1.84	5.11	55	4.95	221	0
865	28	1	181	63	13	15	62	15	14	5.1	8.9	3.11	0.64	1.56	1.23	3.9	64	4.86	299	0
866	28	0	153	52	9	20	67	12	11.1	3.3	7.8	4.23	0.72	1.19	2.68	3.47	48	5.42	197	0
867	41	1	162	52	17	17	75	14	12	3.7	8.3	4.28	1.22	1.65	2.02	5.33	70	4.05	268	0
868	42	1	167	72	43	31	89	39	11.3	4.4	6.9	5.55	1.26	1.34	3.58	3.81	69	4.89	433	0
869	24	0	156	44	7	15	63	12	11.3	3.4	7.9	4.86	0.81	1.76	2.7	2.92	64	4.13	189	0
870	24	1	176	78	4	16	87	18	18.1	5.2	12.9	4.22	2	0.96	2.26	5.61	68	5.03	389	0
871	26	1	170	64	11	20	93	15	18.9	5.7	13.2	4.13	0.91	1.38	2.3	6.78	85	4.64	473	0
872	26	1	168	56	11	18	81	13	35.8	9.3	26.5	3.89	0.71	1.52	2.02	4.6	99	4.7	387	0
873	25	1	169	67	26	21	73	16	5.9	2.4	3.5	4.31	0.82	1.48	2.42	5.87	84	4.83	393	0
874	29	1	177	66	8	21	100	18	16.6	4.3	12.3	3.75	1.26	1.41	1.71	3.87	68	5.18	280	0
875	27	1	171	64	22	22	69	18	17.2	4.9	12.3	3.82	1.3	0.98	2.19	3.83	72	4.88	346	0
876	27	1	171	59	14	21	83	19	19	5.3	13.7	3.93	1.38	1.18	2.06	4.81	82	4.5	407	0
877	25	1	175	65	6	12	78	14	29.5	6.9	22.6	4.04	1.45	0.93	2.38	5.78	76	4.83	368	0
878	23	1	169	60	16	28	69	12	25.9	7.6	18.3	3.85	0.66	1.84	1.68	5.38	76	4.87	496	0
879	25	1	166	67	17	20	120	13	24.4	7.1	17.3	3.2	0.62	1.32	1.57	5.07	74	4.69	335	0
880	25	1	175	73	9	16	56	11	16.6	4.9	11.7	3.64	0.89	1.38	1.82	5.71	81	4.49	267	0
881	24	1	164	54	11	21	61	12	16.1	4.9	11.2	4.04	0.71	1.12	2.56	4.26	84	4.16	437	0
882	23	0	160	51	6	16	89	12	10.5	3.2	7.3	4.65	0.65	1.94	2.38	4.91	55	4.7	154	0
883	24	1	167	61	5	14	63	13	19	6.6	12.4	4.05	0.42	1.79	2.05	5.99	87	4.98	307	0
884	54	0	145	44	16	25	111	9	6.1	2	4.1	5.35	0.8	2.29	2.66	6.34	66	5.67	247	0
885	56	1	163	66	8	21	65	23	30.3	8.4	21.9	6.39	1.42	2.18	3.5	4.95	74	4.59	373	0
886	57	0	159	60	20	26	103	19	9	2.9	6.1	5.87	2.79	1.89	2.58	5.92	57	4.9	374	0
887	49	0	147	41	19	16	117	20	8.3	2.7	5.6	5.07	0.67	1.96	2.78	5.41	39	6.3	334	0
888	61	1	161	66	12	14	81	11	16.6	4.4	12.2	4.9	0.81	1.4	3.1	6.25	86	8.15	287	0
889	63	0	151	49	11	18	84	14	8.9	2.7	6.2	4.85	1.81	1.29	2.66	6.02	63	4.39	292	0
890	62	0	152	52	8	17	50	19	18	5.1	12.9	5.15	0.94	1.87	2.81	4.53	52	4.75	273	0
891	57	0	156	47	12	22	101	9	14	4.2	9.8	6.09	0.65	2.82	2.94	4.37	48	6.97	292	0
892	56	0	153	58	20	22	86	24	9.5	2.9	6.6	5.34	1.27	1.64	3.06	4.96	72	4.89	268	0
893	48	0	164	60	7	18	64	8	8.5	2.8	5.7	4.91	0.85	2.19	2.3	4.11	55	4.77	245	0
894	52	1	169	70	17	20	114	30	17.3	4.7	12.6	5.05	1.28	1.67	2.74	4.42	68	4.52	320	0
895	57	0	158	62	6	22	106	11	18.7	5.1	13.6	4.91	0.54	1.74	2.9	5.83	61	5.06	271	0
896	48	1	172	74	12	21	53	27	12.6	3.9	8.7	5.15	1.44	1.68	2.75	6.59	76	4.76	373	0
897	48	1	168	67	8	16	84	11	12.3	3.8	8.5	4.92	1.47	1.3	2.88	4.83	64	5.07	271	0
898	60	0	161	60	8	14	121	11	11.7	3.9	7.8	3.78	0.83	1.72	1.64	3.76	44	5.6	246	0
899	46	0	167	52	8	12	53	14	11.6	3.3	8.3	4.35	0.39	2.11	2.04	4.53	46	5.04	190	0
900	45	1	176	66	2	12	67	14	8.7	3	5.7	3.97	0.94	1.56	1.94	4	72	5.05	344	0
901	52	0	159	59	7	22	154	10	9.3	3	6.3	5.09	0.59	2	2.8	3.4	60	5.46	226	0
902	47	0	163	61	22	23	67	17	8.7	2.5	6.2	5.71	1.72	1.57	3.28	3.69	60	4.58	285	0
903	57	1	177	70	43	29	65	107	16.4	5.1	11.3	4.93	1.85	1.1	2.9	5.62	54	5.25	413	0
904	65	0	151	40.5	10	21	96	10	9.7	3.3	6.4	3.78	0.66	1.66	1.79	3.71	53	5.23	220	0
905	49	0	154	55	11	17	61	16	8.3	2.3	6	5.48	0.62	1.87	3.3	6.39	50	5.58	203	0
906	62	0	155	59	27	26	98	16	11.1	3.4	7.7	6.04	1.21	1.73	3.7	3.91	48	5.8	258	0
907	57	0	155	51	8	18	69	14	12.6	3.6	9	4.73	1.56	1.68	2.27	4.51	60	6.95	284	0
908	67	0	154	43	11	22	82	20	12.4	3.4	9	7.15	0.85	2.15	4.58	5.16	35	5.5	161	0
909	47	1	171	48	4	24	78	11	9.9	3.9	6	4.66	0.83	1.01	3.24	3.28	44	4.35	303	0
910	54	0	165	53	9	12	96	19	14.3	3.6	10.7	5.68	1.33	1.68	3.34	5.33	64	5.26	282	0
911	45	1	174	64	27	24	76	30	17.1	5.5	11.6	5.4	1.65	1.83	2.74	6.68	58	5.09	377	0
912	41	1	167	72	8	15	78	15	10	2.8	7.2	5.75	0.95	1.53	3.74	5.46	69	4.9	306	0
913	47	1	169	71	29	27	88	56	12.9	4.1	8.8	2.9	1.62	0.89	1.2	4.73	75	4.83	398	0
914	44	0	167	60																0
915	44	1	173	70	8	14	73	25	19	5.4	13.6	3.99	0.54	1.5	2.22	4.37	82	5.23	333	0
916	61	1	156	58	11	21	62	32	28.3	6.9	21.4	4.74	0.81	1.9	2.44	4.92	76	5.36	411	0
917	58	0	153	54	16	21	63	20	11.5	3.4	8.1	5.11	1.62	1.52	2.78	3.39	57	5.56	337	0
918	49	0	154	68	12	19	72	11	9.6	3	6.6	4.72	1.29	1.69	2.38	5.93	42	5.95	202	0
919	61	0	161	62	14	21	118	16	17.4	4.5	12.9	5.1	0.83	1.59	3.1	7.05	61	6.03	288	0
920	55	0	155	58	8	17	81	13	9.4	3.2	6.2	4.43	0.7	2.11	1.97	7.42	75	4.86	262	0
921	41	0	160	58	8	11	51	9	6.1	2.2	3.9	5.17	0.95	1.86	2.84	3.9	57	4.83	268	0
922	49	1	168	61	11	20	59	14	5.2	2	3.2	6.22	1.46	1.57	3.92	6.13	78	5.16	262	0
923	35	0	166	57	8	14	54	21	9.8	3	6.8	5.38	1.19	2.15	2.64	3.89	58	5.33	256	0
924	37	1	172	58	19	19	88	12	10.2	3.1	7.1	3.58	1.2	0.96	2.02	4.31	54	4.95	385	0
925	35	0	157	56	12	23	46	10	6.3	2.3	4	4.29	0.52	2.09	1.94	4.16	46	5.18	197	0
926	33	0	161	55	6	19	48	10	6.2	2.3	3.9	4.4	0.67	1.4	2.66	4.84	56	4.79	295	0
927	33	1	155	58	20	20	71	40	8.7	3.5	5.2	3.48	1.51	0.85	1.88	4.52	78	4.99	425	0
928	50	1	162	54	19	21	86	31	12.8	3.7	9.1	4.32	1.66	1.2	2.29	4.71	58	5.16	278	0
929	57	1	171	68	16	17	58	73	15.3	4.8	10.5	4.75	2.13	1.38	2.31	4.78	67	4.93	387	0
930	53	0	155	45	11	21	88	12	11.4	4.1	7.3	4.08	0.65	2.05	1.7	3.53	61	5.61	235	0
931	28	1	183	56	21	20	81	11	11.3	3.9	7.4	3.22	0.53	1.37	1.58	4.63	86	4.84	548	0
932	31	0	168	54	14	18	59	16	10.5	3.3	7.2	4.14	0.52	2.09	1.79	2.66	55	4.38	249	0
933	27	1	177	91	18	15	96	16	11.4	4	7.4	4.3	1.15	1.38	2.35	3.23	78	4.84	390	0
934	63	0	153	43	13	25	92	10	7.3	2.6	4.7	5.62	0.87	2.07	3.12	6.61	58	4.6	248	0
935	60	0	158	61	12	17	84	9	13.5	3.9	9.6	5.71	0.43	3.03	2.46	5.49	67	4.91	279	0
936	29	1	166	61	15	16	86	20	16.8	4.6	12.2	5.07	1.2	1.48	2.99	6.54	77	5.09	309	0
937	60	1	170	61	6	20	92	31	37.1	8.9	28.2	5.53	0.65	1.89	3.32	4.05	77	4.08	345	0
938	42	1	167	79	19	18	95	35	14.7	4.6	10.1	4.04	0.76	1.5	2.16	3.9	62	4.56	373	0
939	41	1	170	73	35	31	82	86	14.7	4.7	10	4.82	1.68	1.88	2.1	5.32	64	5.84	374	0
940	25	1	164	58	58	29	128	35	23	5.8	17.2	4.25	1.28	1.2	2.41	4.13	84	5.43	345	0
941	52	1	166	62	14	19	77	25	8.8	2.9	5.9	5.84	1.86	1.23	3.68	5.67	72	4.16	303	0
942	45	1	174	73	15	19	60	16	24.2	7.6	16.6	4.55	0.45	1.92	2.4	6.68	77	5.21	255	0
943	36	1	170	77	25	15	89	26	14.4	3.9	10.5	4.68	1.02	1.39	2.78	4.22	70	4.51	257	0
944	33	1	168	77	42	23	73	44	11.3	4.1	7.2	4.35	1.22	1.85	1.89	5.72	74	4.93	305	0
945	33	1	167	69	15	19	89	15	6.8	3.2	3.6	4.26	2.45	1.02	2.02	5.12	72	5.07	416	0
946	53	1	159	66	24	20	67	11	18.8	4.8	14	3.95	0.62	1.57	2.07	4.2	65	9.24	244	0
947	43	1	167	73	19	20	79	28	13.3	3.6	9.7	6.1	0.61	1.78	4.01	6.44	63	5.92	381	0
948	54	1	170	68	15	24	87	27	6.9	3.1	3.8	4.19	1.18	1.45	2.15	6.93	50	4.35	244	0
949	48	0	158	62	18	23	56	18	7	3	4	5.96	4.23	1.31	2.54	3.75	57	4.96	249	0
950	57	1	169	65	28	27	105	28	9.9	3.7	6.2	5.11	0.71	1.49	3.26	3.28	50	14.07	178	0
951	57	1	178	82	31	30	146	132	16.8	4.9	11.9	4.92	0.42	2.77	1.94	5.61	56	5.04	313	0
952	48	1	175	68	14	21	87	26	13.3	3.3	10	7.02	0.95	1.83	4.72	4.16	74	4.96	367	0
953	60	0	163	49	36	45	70	35	24.7	6.4	18.3	5.08	0.59	2.11	2.68	4.74	55	4.71	266	0
954	40	1	179	81	14	21	90	31	16.1	4.6	11.5	5.32	1.75	1.91	2.54	5.04	70	4.94	384	0
955	45	1	171	68	13	16	100	24	12.1	3.9	8.2	5.72	0.83	1.24	4.07	3.5	74	4.76	374	0
956	45	1	163	58	15	16	86	14	8.4	3	5.4	5.23	1.04	1.87	2.84	4.24	80	5.62	322	0
957	60	1	179	75	13	25	60	13	10.1	3.4	6.7	6.51	0.86	2.19	3.89	5.48	71	6.09	348	0
958	45	0	174	70	10	17	56	10	11	3.3	7.7	3.59	0.65	1.31	1.96	3.97	72	5.12	181	0
959	73	0	150	52	37	43	130	50	5.9	1.9	4	5.2	0.89	1.75	3	9.85	88	6.17	336	0
960	72	1	168	68	16	20	101	24	15.1	4.3	10.8	4.49	1.32	1	2.83	5.7	80	7.41	289	0
961	56	0	161	61	8	12	125	23	7.8	2.7	5.1	6.08	2.45	1.48	3.38	5.58	62	4.91	366	0
962	68	1	178	67	10	20	50	14	12.5	3.9	8.6	4.65	0.62	1.96	2.38	4.77	69	4.8	255	0
963	59	1	174	77	12	16	61	13	6.9	2.4	4.5	4.15	1.53	1.33	2.06	3.82	71	5.23	305	0
964	54	0	160	50	18	21	118	27	8.3	2.8	5.5	6	1.55	1.61	3.62	4.8	57	6.29	274	0
965	73	0	149	62	8	21	56	17	10.3	3.3	7	3.48	2	0.91	1.57	4.84	53	4.73	300	0
966	53	0	156	57	14	20	76	25	10.2	2.6	7.6	5.25	1.51	1.51	2.98	5.5	61	5.09	309	0
967	53	0	157	51	15	22	95	13	14.9	4.2	10.7	4.64	0.78	1.72	2.53	4.26	61	4.25	225	0
968	46	0	169	60	10	14	64	23	10.2	3.8	6.4	3.23	0.43	1.61	1.4	6.59	51	4.83	192	0
969	75	0	148	47	13	19	67	14	8.1	2.9	5.2	6.22	1.4	2.33	3.19	5.91	25	5.96	164	0
970	55	0	161	58	16	24	106	13	12.4	3.4	9	4.7	1.56	1.47	2.45	6.26	47	5.3	292	0
971	57	1	173	71	16	22	89	30	12.5	4.2	8.3	5.54	0.59	2.13	3.12	4.37	78	5.6	249	0
972	61	0	156	65	10	19	93	14	8	2.9	5.1	5.3	0.52	1.89	3.15	4.31	43	4.54	252	0
973	48	0	158	58	8	13	43	10	8.1	2.6	5.5	4.88	0.65	1.62	2.94	5.02	73	5.4	245	0
974	69	0	158	51	13	15	80	21	6.7	2.2	4.5	6.23	1.79	1.57	3.76	4.07	57	4.37	298	0
975	48	1	164	63	11	18	93	19	9.7	3.1	6.6	5.34	1.61	1.61	2.92	5.54	70	4.64	343	0
976	47	0	167	53	11	17	53	11	5.5	1.8	3.7	5.27	0.47	2.12	2.92	5.67	63	4.82	237	0
977	40	1	169	64	23	20	104	26	12.8	3.5	9.3	5.93	1.53	1.88	3.28	5.64	54	5.27	290	0
978	61	0	154	54	12	12	84	35	8.5	2.6	5.9	7.28	0.99	1.92	4.86	4.91	66	5.17	316	0
979	64	1	168	66	8	20	91	46	6.3	2.5	3.8	4.05	2.34	1.08	1.8	6.06	67	4.73	289	0
980	65	1	165	60	21	27	82	22	17.1	4.6	12.5	4.79	1.2	1.36	2.83	5.61	89	4.72	566	0
981	55	1	159	56	13	24	80	20	11.5	3.4	8.1	4.22	0.78	1.49	2.34	6.15	72	5.58	291	0
982	45	1	170	71	17	22	65	46	14.4	4	10.4	4.24	1.84	1.19	2.13	3.92	71	5.76	384	0
983	45	1	167	50	15	21	123	13	19	6.9	12.1	3.77	1.02	2.04	1.22	4.74	62	4.07	275	0
984	49	0	162	55	11	19	67	11	5.9	2.2	3.7	4.12	0.83	1.82	1.88	4.84	52	5.16	283	0
985	47	0	162	56	8	17	59	14	11.6	3	8.6	5.7	0.79	1.39	3.92	5.19	52	4.99	207	0
986	41	0	160	53	14	14	80	12	12.3	3.6	8.7	3.92	0.91	1.34	2.12	3.08	62	4.78	197	0
987	70	1	171	63	10	16	72	21	17.5	4.9	12.6	5.94	0.7	2.1	3.49	6.07	71	5.43	345	0
988	66	1	149	44	7	22	128	87	5.3	2.1	3.2	3.92	0.81	1.48	2.04	21.06	322	4.56	608	0
989	70	1	162	65	16	22	68	20	14.4	4.4	10	4.18	1.2	1.59	1.99	3.75	64	5.32	224	0
990	58	1	180	70	13	23	105	50	15	4.7	10.3	5.32	1.81	1.69	2.72	4.76	100	4.89	425	0
991	56	1	168	67	28	42	56	33	11.3	3.5	7.8	4.78	1.08	1.59	2.65	8.72	91	4.75	335	0
992	48	1	165	67	31	16	57	36	10.3	4.1	6.2	3.97	1.11	1.36	2.06	5.67	73	4.14	295	0
993	49	1	176	73	11	22	77	18	16.1	4.6	11.5	5.1	0.97	1.9	2.72	4.36	76	4.35	490	0
994	45	1	174	62	14	16	105	23	17.8	5.3	12.5	5.61	0.89	1.63	3.54	5.12	75	5.11	315	0
995	44	0	160	55	16	19	84	53	10.5	3.5	7	5.2	1.63	1.97	2.42	3.89	58	4.13	350	0
996	45	0	158	57	16	18	46	14	19	6.1	12.9	4.93	0.42	2.15	2.57	4.83	65	5.19	270	0
997	49	1	170	55	35	30	86	28	10.2	3.6	6.6	3.89	1.02	1.41	1.97	5.43	87	5.67	302	0
998	59	1	166	70	17	20	69	101	9.3	3.3	6	6.06	1.85	1.84	3.3	5.58	78	6.97	241	0
999	54	1	180	71	14	26	81	64	16.8	5.1	11.7	4.01	0.99	1.53	1.98	5.78	82	5.1	437	0
1000	48	0	171	73	14	16	57	14	9.7	3.5	6.2	3.32	0.35	1.55	1.6	5.62	59	5.2	274	0
1001	47	1	175	82	19	20	103	18	13.1	4.6	8.5	5.74	1.81	1.36	3.48	5.97	92	5.58	315	0
1002	44	0	155	50	10	20	64	9	11.4	3.3	8.1	3.99	0.66	1.54	2.12	3.3	31	4.42	220	0
1003	57	0	152	49	11	17	109	8	8.8	2.6	6.2	6.27	0.88	1.84	3.99	3.88	50	4.45	273	0
1004	42	0	160	53	8	15	41	12	7.2	2.4	4.8	7.16	0.78	2.29	4.48	4.97	59	5	224	0
1005	68	1	172	64.5	15	18	99	31	26.6	5.9	20.7	6.45	1.82	1.73	3.81	4.49	53	4.39	315	0
1006	55	1	176	64	13	18	76	33	11.5	4	7.5	4.91	0.68	2.09	2.48	5.92	59	5.49	284	0
1007	46	0	170	53	11	18	50	10	12.9	4.3	8.6	4.3	0.49	2.34	1.72	4.98	52	5.66	227	0
1008	42	0	162	51	10	15	64	13	7	2.5	4.5	5.53	0.97	2.05	3	3.86	53	4.76	205	0
1009	46	0	145	45	12	15	67	10	9	2.5	6.5	4.75	1	1.5	2.75	3.49	53	4.49	341	0
1010	38	1	183	72	30	25	92	44	16.7	5.3	11.4	5.14	2.46	1.2	2.71	5.12	80	4.6	309	0
1011	54	0	164	51	15	20	82	22	7.4	2.3	5.1	4.34	0.76	1.27	2.69	5.55	66	5.09	252	0
1012	53	0	158	55	12	11	78	18	5.2	1.7	3.5	6.24	0.95	1.55	4.22	2.97	49	5.4	248	0
1013	63	1	163	68	11	20	81	23	6.8	2.5	4.3	4.56	0.96	1.38	2.7	4.74	59	5.52	268	0
1014	41	0	162	66	16	24	62	11	12	3.7	8.3	4.33	1.37	1.41	2.24	4.86	55	4.9	220	0
1015	47	0	157	42	14	26	98	18	7.4	2.5	4.9	4.95	0.99	1.82	2.64	2.7	45	4.41	216	0
1016	47	0	157	57	13	19	70	20	12.7	4	8.7	5.3	0.85	1.81	3.06	3.69	57	5.27	265	0
1017	54	1	173	63	14	16	86	22	8.5	3	5.5	5.04	1.57	1.22	3.04	3.2	56	9.47	228	0
1018	71	0	166	59	33	45	146	411	15.6	5.3	10.3	6.72	1.21	2.06	4.06	7.47	59	6.15	296	0
1019	57	1	170	70	14	18	93	33	15	5	10	5.23	1.35	1.44	3.12	4.2	66	5.17	359	0
1020	57	1	166	62	8	15	79	24	11.6	3.4	8.2	4.79	1	1.42	2.87	5.73	79	5.15	407	0
1021	80	1	165	67	10	15	77	24	14.9	5.7	9.2	4.88	1.14	1.41	2.9	7.36	99	5.21	346	0
1022	47	1	179	82	24	28	76	15	6.5	2.7	3.8	4.44	0.44	1.41	2.81	7.41	85	4.99	385	0
1023	57	1	174	68	13	19	68	17	12.2	4.4	7.8	3.32	0.86	2.16	0.73	4.45	86	5.1	392	0
1024	40	0	153	56	10	17	86	10	7.6	2.6	5	4.35	0.85	1.46	2.46	4.54	58	4.16	321	0
1025	43	1	165	58	27	24	52	27	18.2	6.5	11.7	2.93	0.71	1.03	1.54	4.93	97	4.9	409	0
1026	47	1	170	72	22	21	85	125	23.6	7	16.6	3.81	2.32	1.06	1.92	3.62	80	4.72	375	0
1027	77	1	165	74	23	24	92	38	12.8	4.1	8.7	4.12	0.93	1.31	2.35	7.03	59	5.55	379	0
1028	78	1	162	57	11	16	59	20	13.9	4.6	9.3	4.2	0.49	2.06	1.9	4.56	69	4.86	307	0
1029	54	1	169	72	17	21	60	17	11.2	3.7	7.5	3.92	1.05	1.27	2.12	7.14	83	4.43	354	0
1030	66	1	161	63	11	21	36	60	12.7	4.6	8.1	5.87	0.86	2.02	3.42	7.47	95	5.49	499	0
1031	48	1	169	64	25	35	87	13	7.6	2.7	4.9	3.08	0.55	1.13	1.68	5.04	69	5.41	356	0
1032	65	0	149	52	12	16	71	14	10.3	3	7.3	6.3	2	1.65	3.65	7.88	62	6.03	260	0
1033	65	0	158	50	10	20	49	11	10.4	3.1	7.3	5.34	0.76	2.24	2.72	4.74	44	4.67	295	0
1034	59	0	160	53	15	21	140	35	9.9	2.7	7.2	5.54	1.17	1.35	3.6	5.72	54	5.2	252	0
1035	61	0	164	60	8	17	151	13	11.5	3	8.5	5.69	1.22	1.58	3.5	5.89	43	5.56	204	0
1036	59	0	155	53	12	22	111	16	8.3	3	5.3	5.38	0.69	1.86	3.18	5.36	60	4.53	171	0
1037	66	1	168	67	19	28	65	42	15.4	4.6	10.8	3.88	1.67	1.43	1.62	5.34	99	6.73	501	0
1038	41	1	178	73	18	30	46	41	10.7	3.4	7.3	5.1	1.03	1.39	3.2	5.71	86	4.96	335	0
1039	45	0	152	48	4	17	39	10	18.6	4.7	13.9	5.41	0.91	2.02	2.94	4.15	56	4.6	334	0
1040	47	1	175	59	17	22	85	15	15.7	4.7	11	4.21	0.49	1.57	2.4	3.91	63	7.28	297	0
1041	78	1	152	53.5	14	23	79	44	8.1	2.9	5.2	6.04	1.88	1.45	3.65	10.26	133	4.98	603	0
1042	69	1	163	58	15	17	77	40	9.3	3.6	5.7	6.33	3.94	0.96	3.4	5.9	85	4.77	415	0
1043	41	1	172	70	43	49	75	61	36.4	8.3	28.1	3.72	2.39	1.01	1.52	4.81	72	4.85	377	0
1044	43	1	175	78	7	13	104	13	16.9	5.3	11.6	3.62	2.52	1.06	1.3	6.18	82	4.49	365	0
1045	35	1	166	61	13	10	79	22	6	2.5	3.5	4.8	0.37	1.74	2.88	3.59	64	4.65	294	0
1046	60	0	160	60	10	17	85	11	9.6	3	6.6	5.91	1.68	1.4	3.67	4.28	69	5.08	382	0
1047	51	1	168	64	22	38	96	24	12.9	4.4	8.5	4.99	0.38	2.62	2.18	4.97	58	9.89	408	0
1048	60	1	174	70	12	20	87	14	19	5	14	5.3	3.15	1.07	2.66	5.51	67	5.4	327	0
1049	36	1	173	61	21	22	81	19	15.6	4.6	11	3.61	0.83	1.04	2.15	4.82	54	4.76	350	0
1050	38	1	177	76	40	31	116	38	13	3.5	9.5	4.24	0.42	1.54	2.49	7	67	5.5	294	0
1051	40	1	173	67	13	21	113	23	9.6	3.3	6.3	6.12	1.85	1.52	3.68	4.37	68	4.76	350	0
1052	36	1	170	56	15	21	89	16	14	4.5	9.5	4.31	0.73	1.99	1.96	3.84	70	4.96	334	0
1053	41	1	171	79	61	41	89	108	11.8	4	7.8	3.92	3.13	1.06	1.3	4.24	76	4.99	587	0
1054	43	0	163	58	9	15	66	14	10.8	3.3	7.5	4.99	1.31	2.11	2.22	3.26	52	4.46	280	0
1066	53	0	163	54	10	20	70	10	15.6	4.5	11.1	5.16	1.34	1.75	2.74	6.1	53	4.45	237	0
1067	44	0	165	72	14	15	84	14	8.3	2.7	5.6	5.34	0.62	1.54	3.49	3.91	40	4.65	159	0
1068	34	0	162	50	12	20	78	9	12.5	4.4	8.1	3.92	0.46	1.6	2.09	6.21	61	4.46	252	0
1069	27	1	175	69	25	28	62	12	19	5.8	13.2	4.1	0.65	1.58	2.19	4.37	64	4.71	346	0
1070	48	0	161	54	10	15	51	14	13.7	3.9	9.8	5.57	1.08	1.78	3.25	4.73	47	4.83	264	0
1071	42	0	151	55	7	13	65	10	9.6	3	6.6	4.91	0.95	1.98	2.46	5.43	49	4.98	276	0
1072	40	1	166	64	19	21	129	25	16.3	4	12.3	4.7	0.92	1.39	2.85	4.72	73	4.43	334	0
1073	77	1	164	54	13	27	163	30	12.3	4.1	8.2	4.29	0.99	1.58	2.22	5.31	61	4.2	405	0
1074	56	0	163	58	8	18	66	13	11.5	3.5	8	4.02	0.68	1.4	2.28	6.41	55	4.76	144	0
1075	76	1	167	59	8	17	85	16	12.2	3.9	8.3	4.23	0.67	1.61	2.28	4.93	55	4.62	299	0
1122	52	1	170	64	15	24	103	39	19	6.1	12.9	3.12	2	1.08	2.03	3.47	70	4.67	327	0
1163	32	1	171	78	16	8	93	25	10.1	3.2	6.9	4.86	0.7	1.89	2.62	5.54	75	4.14	396	0
1177	52	1	171	68	25	23	104	31	19	5.5	13.5	3.99	1.57	1.1	2.1	4.1	83	4.99	320	0
1195	55	1	170	166	29	28	84	48	18.3	5.5	12.8	5.5	0.95	2.35	2.68	3.34	64	4.9	269	0
1196	44	1	170	74	24	24	95	19	11.2	3.7	7.5	4.4	0.58	1.35	2.76	5.88	94	4.25	368	0
1200	37	1	172	74	41	35	99	72	16.3	5.2	11.1	5.36	0.76	1.46	3.52	6.5	57	5.33	335	0
1205	40	1	176	84	30	37	77	24	11.2	3.8	7.4	4.27	1.09	1.02	2.7	6.94	72	5.22	332	0
1295	60	1	183	86	16	21	77	38	18.3	4.9	13.4	4.5	0.98	1.37	2.64	4.58	68	5.27	349	0
1296	59	1	163	69	30	24	95	19	11.6	3.4	8.2	5.9	0.98	1.42	3.99	5.69	91	5.67	446	0
1318	66	1	163	60	9	17	108	18	7.7	3.3	4.4	2.69	0.39	1.63	0.86	5.49	64	4.59	435	0
1319	53	0	162	46	26	34	73	15	7.2	2.5	4.7	5.38	0.69	2.12	2.92	4.09	43	5.4	237	0
1320	77	0	155	62	13	21	88	13	10.9	3.3	7.6	4.62	1.84	1.4	2.3	4.19	45	5.27	210	0
1321	61	1	164	65	8	16	79	17	16.1	5.1	11	4.83	0.8	1.42	3.01	5.6	72	5.78	304	0
1322	67	0	161	64	5	13	89	12	17.3	4.5	12.8	4.46	2.04	1.19	2.25	4.66	51	5.05	278	0
1323	58	1	162	62	16	20	124	16	9.2	3.5	5.7	3.71	1.77	1.26	1.56	3.59	74	5.04	295	0
1324	56	1	175	66	21	36	62	37	19	6.1	12.9	3.92	0.83	1.9	1.6	5.15	76	5.83	511	0
1325	47	0	160	57	14	25	71	13	7.7	2.6	5.1	5.28	0.83	1.69	3.18	3.77	71	4.77	190	0
1326	43	1	173	61	13	16	72	23	13.1	4.1	9	4.12	0.9	1.52	2.15	3.94	91	4.89	316	0
1327	73	1	171	81	15	22	44	15	10	3.2	6.8	5.83	1.32	1.39	3.78	6.96	72	5.22	381	0
1328	60	0	159	60	13	20	93	11	8.7	3	5.7	5.67	1.9	1.41	3.31	6.56	43	5.34	288	0
1329	72	1	169	66	15	20	88	19	13.7	4.9	8.8	3.2	0.54	1.42	1.51	7.99	79	4.81	366	0
1330	76	1	170	59	9	31	90	16	19	5.5	13.5	6.98	1.06	2.02	4.43	6.39	90	5.44	333	0
1331	54	0	163	57	11	20	94	20	10.2	2.9	7.3	6.78	1.08	2.3	3.94	6.04	54	5.71	330	0
1332	58	0	166	76	13	21	85	13	14.4	4.3	10.1	5.37	0.61	2.31	2.76	6.31	65	4.77	252	0
1333	79	1	166	72	15	27	114	15	5.7	2.3	3.4	4.7	0.58	1.88	2.53	5.59	76	5.52	307	0
1334	70	0	155	60	22	26	94	14	11	3.3	7.7	4.16	0.99	1.7	1.96	6.09	75	4.96	237	0
1335	59	1	174	69	30	33	109	50	9.3	2.8	6.5	5.07	1.2	1.27	3.2	5.94	76	5.9	415	0
1336	51	1	165	67	13	9	75	28	12.7	3.6	9.1	4.75	1.81	1.38	2.46	5.84	63	4.55	407	0
1337	84	1	165	78	16	21	68	21	8.1	2.3	5.8	3.82	1.07	1.23	2.06	8.66	95	5.65	355	0
1338	74	1	156	43	12	24	51	16	9.3	3.3	6	5.5	0.44	2.85	2.43	4.74	54	5.94	254	0
1339	51	1	174	58	9	18	62	15	5	1.8	3.2	3.57	0.44	1.04	2.31	6.45	59	5	306	0
1340	58	0	157	54	18	28	85	17	16.5	4.4	12.1	5.71	2.06	1.71	2.97	5.22	58	5.17	357	0
1357	66	1	160	61	11	19	90	13	11.3	4	7.3	3.79	0.71	1.44	2	4.81	72	4.59	310	0
1359	67	1	177	75	15	18	64	27	12.2	4.4	7.8	4.14	1.32	1.66	1.82	4.88	79	6.43	257	0
1362	73	0	154	58	18	25	72	24	12.4	3.5	8.9	5.45	1.63	1.71	2.92	3.63	56	5.63	434	0
1363	66	1	172	60	14	27	100	11	6.3	2.4	3.9	4.03	0.78	1.57	2.07	4.99	53	5.37	258	0
1711	70	1	168	67	94	27	73	90	22.7	6.3	16.4	4.1	0.82	1.34	2.35	4.03	80	4.7	352	0
1728	39	1	168	63	12	19	112	77	15.5	4.6	10.9	4.47	1.96	1.21	2.28	4.88	80	4.89	410	0
1729	59	1	166	71	21	34	77	18	12.5	3.9	8.6	4.67	0.49	1.5	2.92	5.21	67	5.15	339	0
1730	37	1	170	75	32	20	69	46	9.7	3.4	6.3	5.92	1.51	1.81	3.36	4.78	79	4.86	328	0
1731	58	1	172	71	16	24	55	19	16.4	4.4	12	4.77	1.21	1.51	2.66	5.15	74	4.9	406	0
1732	62	1	172	65	14	23	74	23	23.3	6.7	16.6	3.88	0.41	1.79	1.88	7.34	71	5.44	329	0
1733	47	0	160	57	11	15	50	13	13.4	3.6	9.8	4.93	0.5	1.61	3.07	7.09	59	4.98	194	0
1734	59	1	160	60	21	25	84	17	16.7	4.4	12.3	4.81	1.3	1.16	3	4.16	76	4.63	378	0
1735	48	1			21	24	80	22	8.8	3.2	5.6	5.53	2.87	1.2	2.9	6.34	64	5.02	292	0
1736	68	1	158	67	4	16	102	23	24.5	6.6	17.9	3.01	1.4	1.19	1.12	5.77	88	5.26	459	0
1737	54	1	174	62	17	26	96	47	11.2	3.6	7.6	4.64	0.77	1.74	2.52	4.47	77	4.9	267	0
1738	71	1	161	59	8	18	56	42	6.7	2.4	4.3	6.89	1.13	1.85	4.47	6.17	120	5.44	434	0
1795	36	0	166	58	9	21	59	11	11.4	4.2	7.2	3.64	0.47	2.02	1.38	3.2	57	4.75	234	0
1796	38	1	168	59	20	15	59	21	19	5.1	13.9	5.51	1.26	1.63	3.25	6.14	68	4.9	409	0
1797	77	1	168	71	9	20	72	18	16.4	4.3	12.1	5.61	1.26	1.55	3.43	4.27	60	5.16	275	0
1798	73	1	164	65	10	18	76	33	26.9	6.7	20.2	5.77	0.84	1.73	3.62	7.71	101	6.07	486	0
1799	64	1	169	57	7	8	72	11	28.8	7.6	21.2	4.29	0.96	1.77	2.04	5.57	62	5	259	0
1800	53	1	178	81	18	22	79	28	15.2	4.6	10.6	4.09	1.83	1.12	2.06	5.9	89	5.24	408	0
1801	59	1	172	78	11	13	85	35	12	3.7	8.3	4.71	0.95	1.43	2.8	6.24	67	4.91	268	0
1802	50	1	171	66	11	15	80	14	5.6	2.2	3.4	4.51	0.46	1.83	2.45	5.46	65	4.72	241	0
1803	50	1	175	66	44	32	64	17	18.6	5.5	13.1	3.59	1.01	1.23	1.86	7.37	98	5.26	331	0
1804	46	0	154	49	10	19	57	12	6.8	2.3	4.5	5.33	1.11	1.52	3.26	3.53	50	5.1	203	0
1805	44	1	170	68	42	27	79	26	12.3	3.8	8.5	5.05	3.66	1.02	2.2	4.23	65	4.98	377	0
1806	46	0	149	59	16	16	78	17	16.1	4.2	11.9	5.56	1.22	1.94	3.01	3.53	50	5.37	225	0
1807	42	1	179	69	11	22	83	12	19	5.7	13.3	3.74	0.73	1.09	2.28	4.18	56	4.97	289	0
1808	43	1	161	56	21	22	89	25	10.1	3.4	6.7	4.61	1.79	1.24	2.48	3.67	63	4.52	365	0
1809	41	1	163	66	18	20	92	27	14.8	4.8	10	4.58	1.33	1.24	2.68	4.52	75	5.05	305	0
1810	42	1	178	65	18	20	66	14	11	3.9	7.1	5.58	0.65	2.35	2.9	7.24	71	5.26	366	0
1811	39	1	165	52	14	15	110	21	8.3	2.7	5.6	3.95	0.89	1.23	2.28	4.57	68	4.08	401	0
1812	42	1	176	71	29	21	35	64	17.6	4.8	12.8	5.7	2.05	1.24	3.44	5.28	82	4.86	343	0
1813	36	1	175	78.5	39	18	98	32	11.8	4	7.8	4.66	1.23	1.04	3	3.28	63	4.93	335	0
1814	34	1	165	65	24	27	64	26	19	5.9	13.1	4.38	1.36	1.4	2.3	6.03	83	4.88	203	0
1815	33	1	179	67	13	15	62	18	19	5.6	13.4	5.74	1.28	2.02	3.08	3.88	64	4.44	396	0
1816	71	0	151	54	12	21	64	19	12.9	4	8.9	5	1.44	1.62	2.66	5.65	76	6.69	279	0
1817	57	0	153	50	10	22	72	12	11.7	3.4	8.3	5.88	0.89	2.05	3.38	5.76	46	4.87	204	0
1818	70	0	157	57	9	26	118	13	9.9	2.8	7.1	6.13	1.75	1.41	3.84	4.7	57	5.38	250	0
1819	74	1	165	70	12	21	53	12	16.5	5	11.5	4.39	0.68	1.73	2.32	6.32	74	5.29	268	0
1820	56	1	175	80	14	24	94	23	13.3	5.1	8.2	4.13	3.57	1.01	3	5.04	77	4.95	355	0
1821	79	0	152	62	13	23	97	19	7.8	2.8	5	4.8	1.03	1.76	2.52	6.32	52	5.1	390	0
1822	57	0	155	57	18	23	64	15	11.4	3.5	7.9	5.47	0.59	1.91	3.26	6.45	64	5.01	172	0
1823	56	0	163	56	15	25	96	16	12	3.8	8.2	3.87	0.55	1.63	1.96	6.74	60	4.69	225	0
1824	54	0	159	59	11	19	61	12	10	3.1	6.9	5.55	1.18	1.6	3.36	4.38	51	5.22	297	0
1825	58	0	160	53	6	14	62	11	6.5	2.6	3.9	4.32	0.67	1.72	2.26	5.77	69	4.43	288	0
1826	77	1	175	52	16	25	61	21	5.5	2.8	2.7	3.4	0.71	1.34	1.7	4.74	76	5.01	225	0
1827	56	1	175	73	11	16	64	16	6.3	2.4	3.9	4.77	0.87	1.26	3.08	6.69	75	5.05	472	0
1828	45	1	174	80	17	15	86	46	10.2	3.7	6.5	4.89	2.74	0.87	2.65	3.75	73	4.9	481	0
1829	65	1	177	64	3	12	64	11	19	5.7	13.3	5.09	0.86	1.55	3.11	4.62	67	4.21	301	0
1830	54	1	163	58	11	21	65	15	11.6	3.6	8	4.77	1.27	1.55	2.58	4.02	71	5.48	342	0
1831	64	0	162	57	12	19	92	20	15.6	4.2	11.4	4.58	1.56	1.43	2.37	3.74	42	5.46	266	0
1832	65	1	166	51	9	19	87	11	10.3	3.1	7.2	5.06	0.72	1.72	2.98	4.92	57	5.26	214	0
1833	80	1	165	52	18	29	136	17	8.1	3.1	5	4.45	0.54	2.09	2.09	14.52	164	4.66	350	0
1834	65	1	170	70	15	17	87	24	11.8	3.9	7.9	4.75	1.36	1.07	3	4.71	68	4.74	312	0
1835	48	1	178	76	19	19	72	29	10.6	3.4	7.2	5.07	0.72	1.4	3.31	5.53	96	5.61	389	0
1836	60	0	161	61	14	27	89	17	7.8	2.5	5.3	6.62	1.61	1.82	4	6.45	88	5.84	337	0
1837	48	1	180	64	18	19	67	16	14.9	5.1	9.8	3.99	0.78	1.65	1.95	5.81	63	5.17	272	0
1838	55	1	169	56	13	16	67	13	10.3	3.1	7.2	5.28	0.84	1.7	3.16	6.03	71	7.96	178	0
1839	48	1	172	72	19	18	82	16	13.4	3.7	9.7	4.85	0.86	1.38	3.04	5.29	75	4.63	307	0
1840	50	1	180	70	11	21	75	40	14.7	4.7	10	4.42	1.2	1.6	2.22	6.18	73	5.12	324	0
1841	72	1	160	61	16	27	59	28	12.9	4.4	8.5	5.31	0.84	1.69	3.2	5.14	58	6.61	357	0
1842	66	0	155	61.5	8	13	108	14	9.2	2.8	6.4	5.37	1.8	1.31	3.16	3.76	47	5.47	205	0
1843	59	1	166	77	17	22	91	18	11.1	3.6	7.5	3.26	1.46	0.86	1.67	3.97	76	5.35	398	0
1847	44	1	181	84	29	32	114	50	7.2	3	4.2	3.39	0.9	1.05	1.89	2.71	72	5.13	391	0
1857	41	1	173	68	8	15	74	26	16.3	4.8	11.5	3.66	1.5	1.13	1.91	4.13	65	3.92	312	0
1873	69	0	147	51	17	27	94	12	10.5	4	6.5	3.11	0.64	1.24	1.55	5.39	73	5.06	349	0
1874	55	1	164	71	14	14	88	57	8.8	3	5.8	4.5	1.62	1.04	2.65	3.71	62	6.58	285	0
2156	53	1	183	68	11	11	56	19	19	5.9	13.1	4.42	0.72	1.65	2.41	5.14	66	6.42	246	0
2174	43	0	155	50	1	16	56	7	6.8	2.4	4.4	3.62	0.71	1.22	2.04	3.31	51	4.76	153	0
2206	54	0	160	50	14	25	78	19	19	5.1	13.9	5.48	0.46	2.39	2.86	6.9	47	4.68	146	0
2207	41	1	171	71	20	17	56	90	12.3	3.8	8.5	7.25	3.72	1.49	3.9	7.29	104	5.36	394	0
2213	34	1	170	62	8	18	61	23	11.4	3.8	7.6	4	0.89	1.41	2.14	5.4	82	4.52	207	0
2214	56	0	154	56	15	27	89	41	9.5	2.8	6.7	8.39	1.07	2.49	5.36	3.86	46	5.59	402	0
2243	60	0	166	62	9	16	92	14	8.2	2.6	5.6	4.69	0.72	1.91	2.42	4.34	49	4.95	213	0
2247	80	1	162	59	21	22	70	19	8.9	3.7	5.2	3.01	1.14	1.15	1.29	5.15	66	6.33	272	0
2253	66	0	152	46	10	22	127	13	8.5	3.4	5.1	2.7	0.71	1.24	1.1	5.45	49	4.41	271	0
2376	48	0	155	48	13	21	44	11	14.9	3.6	11.3	4.53	0.95	1.83	2.22	5.16	56	4.98	249	0
2391	40	1	181	68	16	22	53	25	12.5	4.1	8.4	4.75	0.73	2.01	2.38	5.14	107	5.31	339	0
2392	56	0	156	52	24	32	93	26	10.6	3	7.6	5.59	0.77	1.82	3.38	4.8	62	4.55	247	0
2393	53	1	173	54	23	27	125	15	17.1	5.1	12	4.34	0.95	1.61	2.26	3.51	72	4.45	303	0
2394	46	0	161	54	21	19	48	13	10.7	2.9	7.8	6.11	1.17	1.84	3.68	3.11	46	5.45	207	0
2395	48	1	173	62	11	13	59	22	17.9	4.5	13.4	4.21	1.69	1.05	2.32	5.1	73	5.13	293	0
2396	58	1	170	53	15	23	70	23	31	8.2	22.8	3.75	0.83	1.55	1.78	4.49	63	4.83	320	0
2397	41	1	170	65	9	15	71	16	8.8	3	5.8	4.53	1.21	1.3	2.62	4.67	59	5.27	270	0
2398	35	1	168	52	18	20	75	12	19	5.4	13.6	4.56	0.84	1.69	2.45	4.59	78	4.6	294	0
2399	29	1	177	77	7	16	56	29	8	3	5	3.89	0.66	1.39	2.17	4.96	66	5.93	289	0
2400	32	1	168	55	11	16	76	15	16.4	4.8	11.6	4.27	0.92	1.16	2.65	4.4	65	4.15	358	0
2401	30	1	177	66	14	21	98	19	13.2	4.5	8.7	3.67	0.97	1.19	2	3.37	75	4.6	307	0
2402	49	0	153	64	13	14	64	19	13.2	3.9	9.3	4.56	1.11	1.75	2.26	3.4	54	5.73	338	0
2403	42	1	165	58	16	18	75	27	10.3	3.2	7.1	6.85	1.72	1.39	4.6	4.65	67	4.61	371	0
2404	41	0	167	60	18	22	48	12	13.2	4.2	9	3.21	1.28	1.24	1.33	4.94	39	5	240	0
2405	66	1	174	65	13	24	102	22	30.5	8.9	21.6	4.66	0.58	1.94	2.43	6.08	67	4.49	301	0
2406	57	1	166	67	24	20	87	87	21.2	6	15.2	5.49	4.16	1.12	2.29	3.87	73	5.09	402	0
2407	48	0	169	54	8	18	53	13	6.7	2.4	4.3	5.08	1.26	1.88	2.57	4.15	41	4.65	238	0
2408	55	0	155	60	15	30	99	13	8.3	2.8	5.5	4.92	0.52	2	2.66	6.73	48	5.51	289	0
2456	57	1	176	75	12	18	83	14	11.4	3.2	8.2	5.94	2.65	1.11	3.5	6.01	67	5.75	302	0
2481	37	1	180	72	53	34	96	27	12	4.3	7.7	4.45	0.89	1.32	2.68	4.6	61	3.94	270	0
2485	57	1	161	57	23	20	70	105	20.3	5.6	14.7	4.84	2.47	1.31	2.3	4.11	53	6.63	244	0
2486	35	1	172	67	15	21	71	16	12.4	4.5	7.9	4.89	1.48	1.83	2.32	3.47	84	5.4	312	0
2643	45	1	170	69	37	25	107	80	19.4	5.9	13.5	4.61	3.2	1.11	1.9	3.77	67	4.98	294	0
2654	52	0	153	57	10	16	76	17	9.3	3	6.3	5.81	1.68	1.36	3.61	3.48	64	5.27	287	0
2660	43	1	178	70.5	31	25	82	16	6	2.8	3.2	5.03	1.75	1.5	2.66	5.25	77	4.87	356	0
2661	41	1	180	75	64	33	85	30	26.6	8.8	17.8	5.09	3.08	1.07	2.48	6.93	70	5.27	391	0
2662	48	1	169	68.7	25	24	97	29	12.9	3.8	9.1	5.87	2.56	1.43	3.16	4.47	77	4.5	469	0
2663	73	0	154	60	16	20	84	14	14.3	4	10.3	4.32	1.63	1.57	1.94	4.4	63	5.46	343	0
2664	40	1	169	73	19	22	61	19	10.6	3.1	7.5	5.54	0.97	1.16	3.9	4.21	94	4.61	373	0
2665	60	1	182	75	15	26	76	19	11.3	3.5	7.8	6	0.73	2.14	3.5	7.51	64	4.37	409	0
2666	39	1	165	68	16	18	104	23	9.6	3.2	6.4	4.3	1.25	1.04	2.64	5.08	57	4.28	353	0
2667	63	0	160	61	25	27	87	19	14	4.1	9.9	6.12	2.4	1.41	3.51	7.79	62	5.35	337	0
2668	56	1	160	56	24	24	70	35	12.1	3.9	8.2	4.81	0.62	1.69	2.81	7.03	73	4.73	359	0
2740	35	1	176	58	16	15	113	18	9.2	3.8	5.4	4.1	1.1	1.35	2.2	4.88	67	3.94	260	0
2750	43	1	171	77	20	20	99	21	18.9	6.8	12.1	4.6	0.6	1.23	3.07	2.89	74	4.78	290	0
2752	55	0	161	65	25	23	94	12	14	5	9	4.06	0.6	1.92	1.84	6.16	78	4.62	317	0
2852	47	1	167	65	19	11	103	50	17.2	4.8	12.4	4.27	0.8	1.61	2.26	3.65	78	6.07	312	0
2853	41	0	164	64	13	19	69	15	9.5	3.3	6.2	5.14	1.24	1.7	2.82	4.9	52	4.4	323	0
2854	56	1	176	72	21	24	71	21	24.7	8.9	15.8	5.03	0.71	2.57	2.1	5.21	75	5.81	271	0
2855	59	1	166	64	14	14	79	20	9.3	3.2	6.1	3.7	0.65	1.27	2.1	6.08	64	5.13	278	0
2873	54	1	175	70	16	15	58	36	15.6	4.2	11.4	6.07	1.9	1.47	3.65	4.7	76	4.82	384	0
2874	35	1	170	71	10	12	136	29	10.3	3.7	6.6	3.38	0.6	1.18	1.9	3.52	57	4.41	295	0
2875	51	1	176	65	23	16	82	12	11.3	3.3	8	5.92	0.73	1.56	4	6.68	67	4.51	266	0
2876	56	1	177	63	10	19	75	12	14.8	3.6	11.2	7.97	0.73	1.62	5.98	4.87	55	5.11	217	0
2877	45	1	176	74	8	15	67	23	17.2	5.5	11.7	4.85	5.36	1.05	3.96	6.76	75	4.53	470	0
2878	46	1	172	70	10	16	63	20	14.1	4.2	9.9	4.39	1.23	1.49	2.28	4.48	71	5.22	302	0
2879	42	0	155	56	9	17	63	8	11.7	3.4	8.3	4.69	0.52	1.89	2.54	3.04	43	4.7	154	0
2880	40	1	175	80	20	23	89	30	10.7	3.3	7.4	4.41	1.18	1.2	2.62	4.3	53	4.75	253	0
2881	41	1	183	77	24	22	102	13	14.4	4.1	10.3	4.8	0.89	1.61	2.74	5.11	70	4.99	360	0
2882	65	1	172	73	10	20	73	12	17.3	5.3	12	3.7	0.83	1.35	1.94	4.37	79	4.7	260	0
2883	46	1	174	52	18	19	93	16	9.9	3.5	6.4	3.4	0.89	1.21	1.74	4.6	74	4.73	290	0
2884	41	0	162	65	13	19	71	17	5.8	2.1	3.7	5.1	1.16	1.47	3.05	3.46	60	4.93	253	0
2885	48	1	170	64	13	15	69	18	11.3	3.6	7.7	4.9	0.73	1.67	2.86	5.92	91	4.55	418	0
2886	55	1	163	74	22	20	75	16	9.3	3.1	6.2	5.97	1.35	1.66	3.64	5.29	75	4.92	405	0
2897	57	0	159	58	12	18	69	10	11.3	3.1	8.2	4.75	0.61	1.87	2.58	5.08	46	4.99	217	0
2898	47	1	166	69	8	15	97	17	12	3.6	8.4	5	1.14	1.46	2.97	4.21	82	4.39	365	0
2899	36	1	176	74	25	27	60	21	10.6	3.3	7.3	4.94	0.95	1.53	2.94	5.38	74	5.3	327	0
2905	73	1	150	58	11	18	96	23	12.9	4.1	8.8	4.32	1.03	1.22	2.58	7.15	81	5.02	353	0
2944	44	1	174	76	32	19	111	45	17.1	5.6	11.5	4.74	1.57	1.57	2.38	5.38	63	4.43	336	0
2952	27	1	167	66	17	17	78	14	15.2	5.1	10.1	4.48	0.89	1.42	2.62	5.23	89	4.73	285	0
2954	35	0	157	65	15	21	74	18	28	7.2	20.8	4.38	0.76	1.68	2.32	4.74	50	4.96	264	0
2999	38	1	173	83	62	45	74	26	8.1	3.1	5	3.87	0.9	1.34	2.08	5.33	66	5.56	373	0
3024	45	1	165	53	19	19	97	26	16.3	5.4	10.9	3.09	0.78	1.45	1.25	6.63	62	4.47	327	0
3025	61	0	165	60	10	17	89	9	12.2	4	8.2	4.85	0.67	2.06	2.46	4.97	59	5.02	278	0
3026	43	1	170	64	7	10	87	25	10.1	3.4	6.7	5.15	1.55	1.39	2.98	6.7	130	4.38	321	0
3028	43	1	182	78	24	13	78	15	17.3	5.8	11.5	3	0.73	1.21	1.42	5.15	57	4.41	248	0
3029	60	1	172	67	36	39	87	18	13.4	4.2	9.2	3.25	0.85	1.01	1.82	7.05	68	5.08	318	0
3030	66	0	154	49	10	19	64	16	10.9	3.5	7.4	6.05	0.74	2.2	3.48	6.98	51	5.41	227	0
3033	55	0	166	62	30	42	106	24	7.8	2.6	5.2	3.92	1.32	1.19	2.07	3.66	55	4.89	226	0
3034	76	1	161	47.5	15	18	75	23	13	4.8	8.2	4.07	0.56	1.71	2.08	6.68	71	4.78	303	0
3047	47	0	155	61	11	17	61	11	14	3.6	10.4	5.42	0.88	1.49	3.49	5.86	77	4.99	252	0
3062	45	1	176	67	12	20	79	39	9.3	2.8	6.5	5	0.96	1.9	2.62	4.89	77	5.26	327	0
3063	45	1	169	60	18	21	74	25	10	3.3	6.7	5.03	0.84	1.56	3.05	7.43	71	5.33	383	0
3064	61	0	166	69	7	15	85	13	17.9	4.1	13.8	7.39	1.16	2.29	4.52	5.99	59	5.7	312	0
3071	63	1	174	58	8	13	65	15	19	5.7	13.3	5.36	0.96	1.8	3.08	7	64	6.72	244	0
3079	42	1	174	59	23	21	130	46	16.8	6.4	10.4	2.58	0.44	1.33	1.03	5.66	77	4.31	300	0
3086	63	0	163	59	10	13	77	9	26.3	5.9	20.4	5.07	0.89	2.03	2.6	3.4	45	4.27	181	0
3093	44	0	160	56	11	21	70	14	18.9	5.1	13.8	4.38	0.68	1.84	2.2	4.25	56	5.28	146	0
3099	44	1	176	55	6	10	95	19	14.4	4.7	9.7	5.17	0.84	1.99	2.76	4.18	78	4.79	407	0
6728	40	1	174	63	20	18	63	20	7	2.8	4.2	4.11	1.01	1.31	2.3	5.31	66	4.8	301	0
6730	42	1	175	64	29	32	112	14	12	4.1	7.9	6.02	0.99	1.93	3.6	7.96	62	4.94	234	0
6732	45	1	176	60	11	11	95	15	19	6	13	3.52	0.83	1.1	2	4.58	70	4.52	370	0
8493	66	1	164	69	22	29	85	57	16.3	4.3	12	4.66	1.08	1.66	2.46	6.13	68	5.18	380	0
8504	61	1	178	80	17	26	76	21	16.6	4.9	11.7	3.19	0.99	1.43	1.26	6.57	77	5.01	374	0
10481	54	0	163	60	15	24	100	8	10.4	3.5	6.9	5.29	0.81	1.9	2.98	3.91	57	4.62	174	0
1	23	1	172	66	16	18	84	14	11.6	4.2	7.4	4	0.48	1.29	2.47	7.48	68	4.36	323	1
2	67	1	161	70	13	20	94	26	15.1	5.1	10	4.09	0.95	1.56	2.06	4.97	87	5.51	401	1
1153	48	1	178	78	28	23	65	74	18.4	5.8	12.6	3.89	3.18	0.93	2.6	4.63	75	5.34	438	1
1154	66	0	156	76	10	16	97	18	10.7	3.4	7.3	3.84	1.57	1.43	1.62	6.19	59	9.09	268	1
1155	56	1	165	69	15	19	85	94	16.2	4.9	11.3	5.83	1.53	2.13	2.94	4.97	70	5.18	488	1
1422	73	1	162	61	32	29	74	20	34.4	8.8	25.6	4.6	0.98	1.26	2.85	6.43	80	5.11	550	1
1423	41	1	173	82	36	25	93	50	10.2	5.9	4.3	7.98	7.28	1.25	3.09	3.69	70	5.2	358	1
1424	75	1	163	79	41	40	65	25	17.5	5.5	12	4.71	1.51	1.25	2.7	4.78	74	5.17	404	1
1694	84	1	161	61	19	28	87	29	12.3	4.2	8.1	5.24	2.51	1.25	2.74	9.09	89	5.44	373	1
2023	76	1	174	59	11	21	96	39	18.6	6.2	12.4	4.02	0.91	1.73	1.84	9.45	65	6.68	269	1
2024	59	1	169	74	26	23	61	19	11.3	3.7	7.6	4.81	0.87	1.42	2.96	5.71	67	4.82	351	1
2025	70	0	162	74	19	22	69	23	7.8	2.7	5.1	3.63	0.94	1.43	1.73	5.56	56	5.01	294	1
2026	66	1	170	65	13	17	95	22	10.1	3.5	6.6	4.39	1.27	1.11	2.64	6.42	77	4.56	330	1
2027	75	0	148	57	41	37	85	45	10.1	3.4	6.7	6.32	1.83	1.68	3.72	4.58	47	6.3	401	1
2098	48	0	165	78	41	29	91	33	10.6	3.2	7.4	5.12	1.74	1.28	2.97	4.41	54	4.72	316	1
2100	72	0	156	56	24	32	121	22	10.6	3.2	7.4	6.16	1.64	1.75	3.59	5.56	60	6.13	342	1
2101	45	1	168	78	23	12	86	18	12.5	4	8.5	4.57	0.67	1.61	2.62	5.16	73	4.76	343	1
2102	51	1	171	72	12	16	73	24	10.5	3.4	7.1	4.43	0.92	1.47	2.5	5.18	74	4.49	395	1
2103	35	1	174	73	15	26	86	27	10.7	3.4	7.3	5.02	1.56	1.21	3.03	3.11	74	4.49	417	1
2104	67	0	150	62	14	16	126	19	9.1	3.1	6	4.36	1.77	1.22	2.26	3.5	76	5.03	355	1
2105	44	1	177	83	14	19	55	18	10.6	3.1	7.5	5.2	1.52	1.21	3.23	3.18	67	6.27	384	1
2106	58	1	172	71	19	23	70	61	12.6	4	8.6	5.46	2.27	1.17	3.16	5.5	74	5.44	460	1
2107	37	1	168	73	21	22	93	22	19	5.8	13.2	3.72	1.27	1.19	1.9	5.23	84	4.77	347	1
2108	65	1	168	69	18	26	74	26	12.9	3.8	9.1	4.92	1.65	1.36	2.74	8.46	61	5.49	239	1
2110	42	1	189	96	10	15	82	18	24.5	7	17.5	4.43	1.22	1.35	2.47	4.63	85	5.47	370	1
2111	78	1	167	75	17	19	86	25	12	3.5	8.5	4.82	1.19	1.11	3.12	7.55	108	4.73	389	1
2112	46	1	179	95	14	22	82	18	15	4.5	10.5	4.2	1.66	0.95	2.42	6.32	90	4.79	354	1
2113	54	0	164	67	18	20	70	31	9.6	3.3	6.3	5.37	2.82	1	2.96	3.69	59	6.14	328	1
2114	74	1	172	78	16	20	104	16	12.7	4.2	8.5	3.61	1.54	1.09	1.75	6.8	104	6.09	474	1
2115	75	1	164	71	15	23	105	18	12.7	4.2	8.5	4.31	1.74	1.18	2.26	6.68	76	4.58	391	1
2116	57	0	160	89	8	17	53	13	10.3	2.7	7.6	5.82	1.21	1.82	3.4	4.97	44	5.94	263	1
2117	44	1	168	69	32	25	65	13	10.7	3.4	7.3	5.15	1.09	1.74	2.86	5.84	76	5.15	381	1
2230	61	0	158	58.7	19	22	108	34	13.1	4.1	9	6.42	2.14	1.91	3.44	4.53	37	7.98	353	1
2244	36	1	178	66	24	23	70	90	23.3	5.9	17.4	4.26	2.34	1.53	1.56	4.69	51	5.77	270	1
2416	54	1	167	63	11	16	57	18	13.3	3.5	9.8	4.59	0.97	1.3	2.8	5.26	66	4.75	328	1
2446	45	1	160	59	38	32	110	61	7	3	4	6.95	3.55	1.38	3.8	5.28	78	4.89	416	1
2493	49	0	157	58	49	38	38	23	9.9	3.5	6.4	4.11	2.18	1.13	1.89	3.99	45	5.32	252	1
2733	49	1	173	66	32	26	86	135	13.7	4	9.7	5.25	2.67	1.28	2.64	6.69	75	4.8	389	1
2738	63	0	159	57	8	17	100	12	9.8	2.7	7.1	5.37	0.93	1.71	3.2	7.37	54	6.04	302	1
2937	56	1	179	90	16	18	92	23	7.7	2.8	4.9	3.08	0.78	0.8	1.89	3.73	76	5.04	428	1
2942	40	0	168	62	15	20	74	29	11.5	4.1	7.4	4.51	0.85	1.85	2.24	6.75	53	5.34	238	1
2973	39	1	173	85	44	28	121	43	12.9	4.7	8.2	6.51	4.37	1.12	3.2	4.77	59	5.54	331	1
2974	35	1	162	71	16	15	75	38	14.8	5	9.8	6.1	2.49	1.13	3.72	5.71	86	4.52	352	1
2975	74	0	151	55	14	19	137	20	18.2	4.5	13.7	6.61	1.5	1.88	3.98	6.98	85	4.96	395	1
2976	42	1	168	63	15	25	70	24	15.9	4.3	11.6	4.26	0.75	1.54	2.35	6.35	73	4.95	403	1
2977	62	0	160	74	17	21	82	13	8.6	2.6	6	6.24	1.87	1.42	3.88	3.41	45	5.47	294	1
2978	39	1	175	80	20	21	90	50	10.8	4.3	6.5	5.61	3.64	1.14	2.65	4	85	4.38	351	1
2979	47	1	159	62	30	27	94	26	26.1	6.8	19.3	5.26	1.07	1.81	2.92	4	83	7.34	380	1
2980	57	1	180	84	22	18	78	39	8.1	2.7	5.4	5.11	0.95	1.42	3.22	3.65	92	5.82	474	1
2981	59	1	161	72	24	28	78	47	11.5	3.2	8.3	5.79	1.13	1.81	3.42	4.74	54	4.26	348	1
2985	44	1	176	71	27	20	79	35	12.5	4	8.5	5.03	0.96	1.45	3.1	7.52	74	5.78	396	1
2986	43	1	164	75	77	41	75	29	14.3	4.2	10.1	6.21	1.63	1.44	3.96	4.29	66	6.38	432	1
2987	55	1	174	70	23	23	58	45	12.4	3.5	8.9	4.65	2.03	1.21	2.42	4.94	75	5.25	266	1
2989	72	1	162	80	20	24	54	26	15.6	4.8	10.8	4.35	2.05	1.21	2.12	4.32	64	4.82	406	1
6725	51	1	168	89	34	32	85	29	8.7	2.9	5.8	5.21	1.63	1.33	3.06	4.24	50	5.1	360	1
7475	38	1	171	67	16	26	74	30	11.7	3.7	8	5.2	0.93	1.53	3.2	4.3	82	4.77	341	1
7477	44	1	169	78	15	19	55	41	32	8.7	23.3	5.12	1.33	2.09	2.37	3.74	75	5.62	342	1
7478	54	1	174	71	18	22	68	38	19	6	13	5.77	1.2	1.85	3.32	5.84	87	5.87	392	1
7479	60	1	161	68	22	19	62	45	19	5.3	13.7	4.68	1.24	1.17	2.89	5.47	88	5.07	454	1
7480	66	1	166	73	32	31	78	27	10.3	3.2	7.1	4.68	1.63	1.39	2.48	6.84	65	4.55	473	1
7481	68	1	166	86	18	19	81	31	13.7	4	9.7	5.24	1.2	1.55	3.09	4.53	64	5.12	424	1
7482	60	1	175	73	19	18	66	14	14.7	4.3	10.4	4.31	1.4	1.31	2.3	6.61	92	7.13	387	1
7483	58	1	170	71	21	32	75	134	11.4	4.3	7.1	5.35	0.74	2.13	2.85	5.39	64	5.62	392	1
7484	57	1	160	73	30	25	76	72	8.7	2.9	5.8	5.44	1.82	1.46	3.07	5.59	59	5.9	317	1
7485	61	1	164	74	22	22	108	15	18.8	5.8	13	3.37	0.94	1.06	1.84	5.15	66	6.76	228	1
7486	55	1	172	61	18	19	99	50	18.5	5.8	12.7	4.75	1.11	1.97	2.22	3.82	63	4.82	367	1
7487	60	1	179	73	10	17	41	36	13.4	4.5	8.9	5.67	3.16	1.06	3.03	2.44	73	5.2	369	1
7488	53	1	177	63	21	26	79	31	12.6	3.6	9	5.05	1.69	1.17	3.04	4.51	82	4.83	242	1
7489	59	1	174	74	15	22	110	37	13.7	4.3	9.4	5.22	2.15	1.47	2.68	5.68	97	4.35	404	1
7490	56	0	163	62	39	33	107	51	14.1	4.6	9.5	3.81	1.98	1.26	1.56	6.18	50	6.37	376	1
7491	66	1	164	65	22	29	130	16	14.2	3.9	10.3	4.25	0.95	1.09	2.68	3.87	71	5.17	413	1
7492	77	1	163	58	13	29	81	173	23.8	7.1	16.7	6.84	6.5	1.68	1.91	4.29	55	5.32	388	1
7493	64	1	170	77	15	19	107	27	12.5	5.4	7.1	4.51	3.87	0.95	1.62	3.66	82	7.64	288	1
7494	67	1	167	59	9	16	81	11	9.4	3	6.4	3.94	0.55	1.37	2.3	7.79	66	7.61	330	1
7495	68	1	166	88	17	23	52	80	10.8	4.2	6.6	4.67	1.65	1.26	2.58	8.06	87	5.85	383	1
7496	71	0	158	64	16	21	127	13	10.5	3.4	7.1	5.39	1.55	1.82	2.8	4.11	56	4.8	226	1
7497	64	1	160	70	9	14	54	17	5.4	2.2	3.2	5.11	1.66	1.14	3.14	6.13	100	11.02	352	1
7498	52	1	168	75	15	25	96	100	12.3	3.7	8.6	5.04	1.99	1.12	2.92	5.77	80	5.27	264	1
7499	59	1	165	67	19	25	71	72	14.6	3.7	10.9	5.72	2.14	1.27	3.38	6.63	78	5.24	327	1
7500	59	1	165	61	18	14	79	16	18.8	6.3	12.5	4.46	1.49	1.52	2.19	5.29	69	4.97	324	1
7501	55	1	170	83	21	18	76	40	14.9	5.1	9.8	5.43	4.23	1.17	2.14	4.81	78	4.88	413	1
7502	55	1	164	58	14	13	101	37	10.8	3.5	7.3	8.73	2.69	2.47	4.92	6.27	43	15.8	245	1
7503	53	1	168	71	27	30	95	33	10.4	4.1	6.3	5.52	0.95	1.91	3.14	6.97	69	4.46	403	1
7504	59	1	176	76	26	28	87	43	11.9	3.3	8.6	6.77	2.38	1.35	4.23	5.43	92	6.17	627	1
7505	59	1	168	70	37	29	78	22	17.4	4.9	12.5	5	2.24	1.04	2.84	3.64	84	5.48	442	1
7506	60	1	167	67	12	15	79	42	9.1	3.6	5.5	5.93	3.26	1.2	3.1	5.46	80	4.34	351	1
7507	54	0	162	60	24	26	85	22	9	3	6	4.3	1.1	1.29	2.46	5.14	62	4.96	280	1
7508	56	0	157	70	35	25	84	59	8.2	2.6	5.6	6.51	1.55	1.87	3.86	5.3	50	4.85	271	1
7509	55	1	171	76	39	33	53	74	10.7	3.7	7	5.21	2.19	1.65	2.46	4.72	70	5.52	453	1
7510	61	1	166	76	6	17	81	17	11.1	3.7	7.4	5.67	0.83	1.88	3.38	4.99	72	7.27	287	1
7511	55	1	174	80	16	16	90	18	11.8	3.5	8.3	4.68	0.77	1.51	2.78	6.68	96	4.61	276	1
7512	61	1	175	69	22	19	79	75	17.2	4.8	12.4	5.94	2.85	1.2	3.32	4.6	76	4.16	382	1
7513	60	1	165	71	10	18	61	21	19	5.2	13.8	4.61	2.34	1.23	2.21	3.92	79	5.26	376	1
7514	56	1	172	70	12	24	73	55	10.2	4	6.2	5.17	3.63	1.13	2.22	4.51	67	4.59	577	1
7515	58	1	169	73	14	20	86	21	15.7	4.1	11.6	3.37	0.64	1.18	1.87	8.74	74	5.73	309	1
7516	62	1	179	80	16	23	81	23	10.1	3.6	6.5	4.1	1.39	1.2	2.2	5.41	65	5.26	430	1
7517	61	1	161	63	15	23	84	26	12.6	4.1	8.5	4.34	1.27	1.25	2.46	4.35	78	4.9	462	1
7518	55	1	180	72	22	20	46	41	9.6	4	5.6	5.47	3.45	1.17	2.58	5.53	61	9.37	279	1
7519	55	1	157	66	8	17	81	30	9.3	2.7	6.6	4.3	0.85	1.22	2.66	6.95	69	5.43	257	1
7520	73	1	171	73	19	24	80	32	10.9	3.7	7.2	5.46	1.22	1.53	3.32	7.2	99	4.92	346	1
7521	63	1	169	67	20	29	84	22	9.9	3.5	6.4	3.6	0.68	1.32	1.94	4.22	58	4.76	339	1
7522	55	1	170	75	7	16	61	24	18.7	5	13.7	5.17	0.7	1.8	3.02	3.93	75	5.76	282	1
7523	51	1	165	70	27	23	141	130	12.3	3.8	8.5	5.84	1.26	1.66	3.55	3.55	72	5	362	1
7524	53	1	175	75	9	29	69	64	22.5	6.4	16.1	4.1	2.83	1.73	2	3.49	47	5.44	440	1
7525	51	1	170	73	36	23	61	67	18.2	5.3	12.9	5.02	0.99	1.49	3.04	5.55	58	4.71	482	1
7526	61	1	168	70	24	32	99	144	19.2	6.8	12.4	4.41	1.81	1.72	1.78	3.74	63	4.74	510	1
7527	59	1	160	70	21	27	47	53	16.3	4.7	11.6	5.62	1.64	1.59	3.21	4.02	62	5.5	283	1
7528	56	1	165	66	12	22	101	33	32.3	7.4	24.9	5.33	0.93	1.87	3	5.31	57	5.31	309	1
7529	59	1	172	81	34	32	105	44	11.8	3.4	8.4	5.97	1.57	1.51	3.68	5.77	81	4.5	392	1
7530	51	1	174	73	10	13	63	28	16.7	4.5	12.2	5.02	0.71	2.06	2.6	9.47	67	4.57	368	1
7531	53	1	164	76	27	21	79	36	12.1	3.8	8.3	5.71	2.11	1.3	3.36	5.43	90	5.92	382	1
7532	53	1	177	78	9	15	119	17	15.3	4	11.3	5.25	1.14	1.46	3.22	5.3	62	4.92	446	1
7533	51	1	182	81	27	35	79	38	14.4	4.2	10.2	3.92	1.26	1.1	2.19	5.45	81	4.68	344	1
7534	51	1	162	66	23	16	69	43	11.9	3.6	8.3	5.99	1.95	1.14	3.88	4.63	75	4.53	447	1
7535	51	1	169	67	11	16	73	34	10.6	3.6	7	5.71	1.32	1.61	3.44	6.28	66	5.31	392	1
7536	53	1	168	76	14	24	78	36	14.8	4.6	10.2	6.34	2.37	1.41	3.74	4.09	85	5.8	411	1
7537	60	1	166	82	23	32	96	24	14.3	4.3	10	5.29	2.24	1.2	2.97	4.67	51	4.64	310	1
7538	51	1	168	70	19	22	115	45	19	5.2	13.8	3.73	1.54	1.07	1.89	6.15	73	4.8	245	1
7539	64	0	152	56	25	32	87	32	7.2	2.4	4.8	6.13	0.85	1.75	3.96	6.66	62	5.67	378	1
7540	64	1	172	68	11	21	73	15	19	6.8	12.2	4.12	0.74	1.45	2.3	8.52	66	4.76	348	1
7541	48	0	159	51.6	25	25	68	17	9.1	2.9	6.2	4.94	1.65	1.3	2.82	4.69	58	5.13	326	1
7542	53	1	176	85	46	32	66	42	28.6	8.3	20.3	3.64	1.5	1.16	1.73	5.59	67	6.56	398	1
7543	52	1	168	66	16	22	99	41	17.4	5	12.4	5.18	0.8	1.77	3.01	6.68	70	5.01	348	1
7544	50	1	166	62	44	27	69	32	12.8	4	8.8	5.5	1.83	1.32	3.26	4.59	64	4.15	338	1
7545	49	1	166	71	37	25	83	48	7.5	3.1	4.4	4.99	1.43	1.14	3.14	2.08	51	4.92	302	1
7546	48	1	172	73	99	61	53	37	10.9	3.7	7.2	5.21	1.45	1.8	2.68	5.57	67	5.67	327	1
7547	52	1	176	84	14	20	80	17	11	3.8	7.2	4.37	1.13	1.41	2.4	4.95	63	5.81	439	1
7548	50	1	170	60	28	31	103	110	10.2	6.8	3.4	4.97	5.78	1.1	3.36	4.21	61	4.58	343	1
7549	48	1	176	82	15	20	86	23	11.1	3.4	7.7	3.56	0.35	1.64	1.74	4.78	79	5.18	447	1
7550	47	1	170	70	8	14	71	23	12.7	4.4	8.3	4.86	1.36	1.25	2.93	4.18	62	6.4	273	1
7551	60	0	154	56	7	17	95	27	8.6	2.8	5.8	4.68	1.28	1.21	2.83	4.88	54	4.54	288	1
7552	45	1	171	73	19	16	87	34	9.7	4.7	5	5.85	4.88	0.98	2.43	5.15	73	6.08	512	1
7553	59	0	156	53	14	17	59	24	6.6	2.5	4.1	5.47	1.58	1.43	3.25	4.86	62	5.55	298	1
7554	71	1	170	68	24	28	75	19	10.3	3.5	6.8	5.38	1.96	1.32	3.08	7	83	5.17	239	1
7555	47	1	172	75	38	31	80	55	17.9	4.9	13	5.68	1.96	1.31	3.39	5.66	74	4.53	447	1
7556	47	1	175	76	12	17	50	23	19	5.9	13.1	4.81	1.44	1.35	2.74	6.54	58	4.39	373	1
7557	47	1	172	75	30	28	61	94	9.6	3.7	5.9	4.9	2.73	1.43	2.1	4.29	72	4.82	409	1
7558	45	1	165	62	32	32	58	217	11.3	3.7	7.6	4.94	1.31	1.9	2.38	4.25	54	6.92	231	1
7559	47	0	162	64	23	22	63	66	17.3	4.8	12.5	5.49	3.53	1.29	2.44	4.21	49	5.56	228	1
7560	45	1	176	82	11	15	114	28	19	5.8	13.2	4.65	1.68	1	2.81	4.53	70	5.84	519	1
7561	61	0	165	71	16	19	116	37	12.1	3.7	8.4	5.86	1.35	1.66	3.52	7.27	52	5.79	267	1
7562	50	1	169	70	24	26	119	76	19	5.5	13.5	5.96	3.3	1.1	3.21	4.83	77	4.21	429	1
7563	49	1	176	77	14	24	61	84	16.1	5.1	11	4.49	1.23	1.54	2.34	4.8	79	4.92	438	1
7564	47	1	168	67	21	19	54	17	15.1	4.3	10.8	5.2	1.32	1.54	3	4.71	60	4.99	396	1
7565	46	0	170	65	6	13	55	10	16.6	4.7	11.9	5.72	0.55	2.07	3.38	4.39	53	4.69	250	1
7566	47	0	154	64	13	19	84	18	5.3	2.1	3.2	4.48	1.23	1.33	2.54	3.6	48	5.34	350	1
7567	43	1	173	77	10	14	63	16	12.8	3.8	9	5.71	2.7	1.12	3.24	4.3	82	5.23	319	1
7568	43	1	171	77	15	8	77	48	19	5.6	13.4	3.92	0.67	1.26	2.33	4.88	72	6.97	246	1
7569	43	1	171	67	20	18	101	34	13	4.3	8.7	4.4	1.52	1.31	2.33	4.7	66	4.82	376	1
7570	43	1	158	62	41	35	104	40	19	5.7	13.3	5.67	1.31	1.39	3.62	5.7	64	5.64	398	1
7571	45	0	162	65	28	25	86	34	7.1	2.4	4.7	4.27	0.58	1.67	2.31	4.99	42	5.16	350	1
7572	43	1	168	72	42	34	67	23	19	5.6	13.4	5.09	2.23	1.22	2.76	6.43	79	5.19	381	1
7573	43	1	165	65	25	21	90	74	7.1	3.4	3.7	6.31	2.69	1.54	3.42	4.31	75	5.34	556	1
7574	47	1	167	94	16	21	79	49	10.6	4.4	6.2	4.28	1.63	1.49	1.98	5.24	73	4.84	542	1
7575	45	1	175	75	27	26	102	14	18.1	5.1	13	3.8	1.38	1.3	1.81	4.77	69	4.47	410	1
7576	42	1	177	78	18	24	113	98	22.5	5.7	16.8	5.85	1.29	1.86	3.34	7.13	73	4.96	528	1
7577	43	1	172	66	21	15	76	33	19	6.6	12.4	5.48	2.78	1.22	2.87	3.72	64	5.14	351	1
7578	43	1	169	84	17	17	105	26	8.5	3.2	5.3	6.34	1.43	1.43	4.2	5.01	60	4.81	268	1
7579	47	1	164	68	33	29	82	92	12.8	4.1	8.7	5.07	3.24	1.18	2.27	3.67	68	5.06	407	1
7580	52	0	159	67	14	22	117	11	11.2	3.3	7.9	5.67	1.32	1.57	3.44	8.38	59	5.06	227	1
7581	45	1	177	74	66	48	80	30	17.3	4.6	12.7	5.49	1.25	1.48	3.38	3.98	62	4.9	326	1
7582	44	1	171	74	28	27	108	24	18.7	6.1	12.6	3.47	1.25	1.08	1.76	6.84	72	5.11	293	1
7583	44	1	180	86	37	33	78	53	22.3	6	16.3	5.75	0.63	1.36	4.08	4.74	99	5.09	580	1
7584	44	1	166	71	23	32	120	34	11.6	3.8	7.8	5.78	1.53	1.2	3.82	4.68	60	5	334	1
7585	48	1	172	79	19	24	83	51	22.1	5.2	16.9	6.51	1.4	1.9	3.91	4.81	69	5.36	337	1
7586	44	0	161	64	12	16	89	18	6.7	2.1	4.6	5.26	0.83	1.35	3.5	5.09	58	6.79	354	1
7587	41	1	176	96	21	17	74	33	14.9	4.2	10.7	4.56	1.95	1.13	2.46	5.4	86	5.26	371	1
7588	41	1	174	80	28	21	92	49	19	5.8	13.2	6.15	1.18	1.32	4.24	4.8	68	5.11	427	1
7589	41	1	172	76	57	59	80	153	16.3	5.2	11.1	6.63	3.2	1.35	3.68	5.44	73	5	388	1
7590	47	1	161	63	22	21	103	46	12.9	4	8.9	6.03	2.06	1.33	3.67	3.96	82	3.84	356	1
7591	43	1	175	74	16	16	94	24	15.3	4.6	10.7	5.42	2.07	1.31	3.08	4.76	82	4.05	360	1
7592	42	1	170	70	9	16	58	17	11.4	4.1	7.3	4.46	2.7	1.15	1.96	3.68	73	4.74	326	1
7593	46	1	153	65	58	39	107	42	10.6	3.5	7.1	5.28	2.96	1.33	2.47	3.84	70	4.92	326	1
7594	43	1	179	78	29	27	111	17	13.9	4	9.9	4.46	1.34	1.2	2.59	4.69	74	4.61	338	1
7595	42	1	162	60	16	16	97	15	16.7	5.4	11.3	4.65	2.49	1.22	2.18	4.29	67	4.51	373	1
7596	40	1	162	60	27	22	97	100	9.5	3.4	6.1	5.69	1.34	1.4	3.62	5.1	65	5.57	366	1
7597	42	1	166	78	10	20	75	27	15.4	4.6	10.8	5.74	1.02	1.52	3.71	5.08	65	4	388	1
7598	44	1	165	65	18	21	77	25	16.1	4.5	11.6	4.87	0.98	1.25	3.13	5.32	83	5.19	366	1
7599	41	1	166	70	35	34	92	31	13.3	4.2	9.1	5.2	2.87	1	2.76	6.78	84	4.57	301	1
7600	43	1	168	80	34	22	71	31	12.5	3.8	8.7	4.85	0.83	1.75	2.68	5.3	87	4.54	279	1
7601	47	1	171	91	33	27	72	30	10.5	3.7	6.8	4.56	2.5	0.88	2.43	6.66	58	4.82	321	1
7602	46	1	173	63	17	19	106	17	14.1	4.4	9.7	3.18	1.38	0.97	1.52	5.96	72	8.64	316	1
7603	54	1	179	84	23	27	113	33	16	4.3	11.7	4.77	2.15	1.07	2.62	4.2	79	4.56	379	1
7604	45	0	160	61	15	14	41	17	6.1	2.3	3.8	4.55	1.13	1.45	2.54	5.33	58	7.02	362	1
7605	40	1	171	74	23	16	75	48	15.4	4.7	10.7	5.08	2.04	1.56	2.5	4.59	59	4.27	414	1
7606	41	1	170	65	17	21	125	23	11.4	3.6	7.8	4.68	1.6	1.3	2.58	5.21	71	5.08	364	1
7607	42	1	174	52	6	16	55	32	6.6	3.1	3.5	5.35	0.64	2.22	2.81	2.12	51	4.39	302	1
7608	40	0	160	53	18	17	63	17	7.3	2.5	4.8	5.05	0.95	1.63	2.94	3.65	52	4.28	257	1
7609	41	1	185	90	45	33	97	227	16.7	7.5	9.2	3.62	6.74	0.83	1.8	5.66	71	3.97	452	1
7610	41	1	169	61	28	24	93	24	6.8	3.9	2.9	6.65	3.84	1.17	3.56	5.12	71	6.14	339	1
7611	44	0	156	63	25	31	115	190	6.3	2.7	3.6	4.81	2.02	1.22	2.58	4.49	46	4.55	367	1
7612	43	1	175	86	44	39	89	158	19.5	5.7	13.8	5.14	1.19	1.24	3.3	4.34	96	4.47	507	1
7613	42	1	165	78	23	15	68	73	8.1	3.2	4.9	5.44	3.55	1.08	2.58	4.58	78	4.8	414	1
7614	42	1	170	72	20	21	83	17	11.1	3.6	7.5	4.97	2	1.3	2.67	5.46	66	4.99	326	1
7615	43	1	176	84	20	15	61	47	7.5	2.8	4.7	4.74	0.9	1.54	2.75	6.29	82	5.27	356	1
7616	39	1	168	79	12	13	69	34	12.2	4.2	8	4.13	0.76	1.68	2.07	5.85	99	4.96	440	1
7617	41	1	184	85	17	20	70	27	15.5	4.5	11	5.3	2.68	1.14	2.82	6.43	68	4.7	369	1
7618	39	1	165	61	19	4	85	23	15.7	5.1	10.6	4.93	5.38	0.98	4.23	4.18	62	5.03	398	1
7619	42	1	176	99	41	22	87	29	13.9	4.4	9.5	4.97	1.59	1.44	2.74	4.21	62	5.68	358	1
7620	41	1	173	72	28	20	80	60	11.6	3.3	8.3	5.16	0.99	1.58	3.08	4.49	67	4.81	370	1
7621	43	1	175	71	19	23	95	23	18.2	5.6	12.6	4.41	1.14	1.7	2.14	5.24	64	5.23	158	1
7622	42	1	185	81	21	26	79	46	9.9	3.8	6.1	4.3	2.22	1.24	1.95	4.32	79	4.92	356	1
7623	39	1	174	65	19	16	83	47	19	5	14	6.77	2.07	1.13	4.61	5.6	75	4.54	460	1
7624	39	1	172	70	17	17	118	39	15.4	4.1	11.3	4.18	1.49	1.02	2.42	4.21	61	4.43	330	1
7625	41	1	174	79	61	46	82	68	18.5	5.9	12.6	3.64	1.47	1.06	1.84	4.96	74	5.66	456	1
7626	41	1	176	82	20	15	55	35	15.5	4.3	11.2	5.32	1.75	1.11	3.34	4.89	61	4.48	360	1
7627	40	1	168	73	20	20	72	31	11.4	3.9	7.5	4.71	0.79	1.44	2.88	7.03	65	5.61	327	1
7628	38	1	171	76	36	28	89	23	14	4.3	9.7	5.2	1.63	1.3	3.08	5.72	70	4.69	286	1
7629	42	1	159	59	31	19	164	62	23.8	7	16.8	5.54	0.46	1.92	3.39	5.14	64	5.98	333	1
7630	38	1	179	81	40	31	120	40	13.1	6.6	6.5	4.54	2.8	1.4	1.74	4.98	71	4.7	382	1
7631	36	1	177	73	33	21	128	83	11.8	3.8	8	5.13	2.46	1.2	2.7	5.06	71	5.13	513	1
7632	36	1	178	77	30	34	102	123	7.7	3.8	3.9	5.48	2.91	1.15	2.88	3.27	53	5.48	346	1
7633	37	1	172	74	31	25	142	88	21.7	6.8	14.9	5.02	4.27	1.32	1.56	4.74	78	6.19	404	1
7634	39	1	179	77	29	30	98	45	18.5	4.7	13.8	5.23	2.31	1.02	3.06	5.25	69	4.95	312	1
7635	39	1	176	79	40	25	74	42	14.4	5.1	9.3	4.67	0.95	1.37	2.82	4.74	83	4.32	301	1
7636	43	1	179	72	34	22	72	49	9	3.3	5.7	5.69	1.5	1.48	3.46	5.87	80	4.43	267	1
7637	41	1	164	64	23	21	72	22	14.1	4.2	9.9	6.22	1.94	1.54	3.71	4.97	72	5.33	416	1
7638	40	1	178	86	22	21	73	29	15.4	4.1	11.3	6.19	1.83	1.53	3.74	3.86	56	4.69	350	1
7639	39	0	144	65	18	16	105	21	6.9	2.4	4.5	6.28	1.49	1.38	4.16	2.91	43	5.1	209	1
7640	38	1	166	79	28	23	60	40	15.7	4.4	11.3	5.49	1.96	1.23	3.28	4.41	90	5.57	439	1
7641	37	0	157	58	12	24	66	18	10.9	3.2	7.7	5.3	1.01	1.9	2.9	5.71	53	4.89	278	1
7642	38	1	171	69	26	21	82	17	9.5	3.4	6.1	4.69	0.84	1.43	2.84	5.94	76	4.93	483	1
7643	39	1	161	64	27	32	88	22	29.3	5.7	23.6	7.76	1.79	1.58	5.28	4.02	69	4.73	320	1
7644	37	1	170	67	30	19	85	29	11.1	3.7	7.4	4.27	1.32	1.4	2.21	4.55	71	5.18	400	1
7645	39	0	171	76	19	19	70	18	12.2	3.7	8.5	6.93	1.78	1.76	4.28	4.4	72	4.77	352	1
7646	37	0	165	74	7	15	63	10	8.4	2.6	5.8	5.15	1.01	1.69	2.96	2.99	60	4.41	240	1
7647	39	1	162	71	12	15	142	21	11.9	3.3	8.6	5.01	1.42	1.31	2.99	2.47	68	4.62	353	1
7648	39	1	166	61	14	13	77	28	7.4	3.2	4.2	5.2	1.15	1.82	2.8	5.26	73	3.98	345	1
7649	39	0	162	56	34	32	100	26	7.5	2.8	4.7	6.74	2.1	1.43	4.26	3.56	41	5.55	356	1
7650	38	1	163	62	17	21	110	24	10.2	4.4	5.8	5.5	1.67	1.46	3.2	4.03	87	5.41	378	1
7651	39	1	169	79	65	29	74	101	14.9	4.6	10.3	6.4	2.49	1.55	3.6	6.27	94	5.33	395	1
7652	39	1	172	85	42	26	68	26	13.7	4.3	9.4	4.64	1.69	1.02	2.78	4.8	69	5.08	361	1
7653	40	1	172	71	19	20	81	23	11.9	4	7.9	5.03	1.68	1.43	2.76	4.69	55	4.84	261	1
7654	35	1	194	100	31	37	81	27	19	7.3	11.7	3.02	0.52	1.52	1.24	4.25	82	4.55	299	1
7655	39	1	179	72	15	18	110	19	10.8	3.5	7.3	5.2	2.32	1.31	2.73	5.35	68	5.49	338	1
7656	36	1	181	84	22	23	90	79	16.3	5.4	10.9	4.62	1.48	1.43	2.45	4.23	67	4.84	344	1
7657	35	1	178	77	11	14	81	23	19	5.5	13.5	5.98	1.96	1.65	3.35	4.49	73	4.81	340	1
7658	37	1	179	89	38	23	94	29	12.5	5.6	6.9	3.54	1.97	0.96	1.6	3.71	69	4.83	346	1
7659	37	1	162	52	29	23	92	46	14.8	4.5	10.3	5.52	1.62	1.37	3.34	4.19	71	4.24	392	1
7660	36	1	175	80	9	16	99	17	11.5	3.9	7.6	5.12	2.1	1.05	3.02	4.63	62	4.83	319	1
7661	38	1	168	66	18	21	46	27	12.1	4.4	7.7	4.6	1.35	1.49	2.44	7.28	85	4.82	391	1
7662	35	1	184	86	25	21	85	14	12.9	3.7	9.2	3.75	0.71	1.33	2.06	6.07	66	4.65	324	1
7663	36	1	183	96	33	30	78	19	8.3	3.1	5.2	4.87	0.94	1.55	2.85	6.55	81	4.45	253	1
7664	39	1	174	80	25	22	61	23	19	6	13	4.27	1.43	1.27	2.28	4.62	78	4.54	402	1
7665	38	1	173	79	25	21	77	28	10.8	4.1	6.7	4.89	3.64	1.04	2.03	4.64	68	4.3	462	1
7666	38	1	174	67	25	23	117	28	19	5.7	13.3	4.83	1.93	1.35	2.52	4.47	80	4.67	358	1
7667	54	0	167	57	10	14	107	15	33.3	7.2	26.1	4.28	4.82	0.88	0.99	5.74	49	6.8	287	1
7668	36	1	172	69	45	33	106	26	13.6	4	9.6	4.96	1.33	1.72	2.58	7.41	81	4.58	357	1
7669	36	1	186	94	39	22	76	40	11.2	3.5	7.7	5.02	1.58	1.07	3.16	5.01	65	4.9	394	1
7670	36	1	173	79	28	34	123	90	10.6	3.5	7.1	4.33	1.08	1.08	2.71	4.16	69	5.48	471	1
7671	34	0	170	58	9	15	88	19	7.8	3.2	4.6	4.52	2.48	1.17	2.11	6.36	50	4.48	323	1
7672	34	1	182	77	31	22	103	25	15.7	4.6	11.1	6.09	1.21	1.57	3.92	4.76	69	5.46	392	1
7673	35	1	173	84	25	17	99	13	11.2	4.3	6.9	5.75	1.29	1.57	3.54	3.12	71	4.56	373	1
7674	36	1	167	72	65	32	107	61	16.7	4.8	11.9	5.05	2.61	0.98	2.76	4.11	67	4.54	333	1
7675	36	1	178	88	29	15	72	35	17.5	5.1	12.4	5.45	2.25	1.5	2.82	5.41	70	4.85	370	1
7676	35	1	172	90	22	20	56	46	7.6	3.4	4.2	4.38	1.33	1.3	2.42	5.21	76	4.18	394	1
7677	35	1	169	73	20	16	94	20	19	5.5	13.5	3.95	1.26	1	2.32	3.96	69	4.86	392	1
7678	37	1	179	86	53	33	83	46	12.1	4.5	7.6	5.72	3.94	1.32	3.33	4.49	77	5.06	336	1
7679	36	1	167	63	11	13	68	125	10.7	4.4	6.3	5.85	3.95	1.38	2.5	5	93	5.36	680	1
7680	37	0	165	70	24	16	69	17	6.4	2.7	3.7	3.81	0.61	1.63	1.88	4.09	62	4.92	305	1
7681	37	1	176	81	18	23	94	25	11	3.4	7.6	4.66	2.43	1.1	2.35	7.34	74	5.12	495	1
7682	34	1	178	75	33	20	95	35	8.1	4.5	3.6	3.87	1.91	0.95	1.96	5.84	85	4.96	388	1
7683	34	1	167	66	16	19	33	19	19	5.9	13.1	3.9	0.52	1.01	2.63	6.62	68	4.63	390	1
7684	36	1	177	79	27	21	83	30	18.3	8	10.3	4.38	1.51	1.16	2.46	5.34	71	4.03	316	1
7685	34	1	174	64	11	15	99	25	5.2	2.5	2.7	4.57	1.06	1.29	2.75	6.04	59	4.61	383	1
7686	32	1	167	67	37	27	72	29	20.3	5.6	14.7	5.69	8.53	0.86	3.9	5.1	64	4	368	1
7687	32	1	169	61	44	25	70	32	14.2	4.8	9.4	3.92	0.71	1.35	2.22	5.1	62	4.95	342	1
7688	32	1	174	65	61	41	78	44	14.6	4.2	10.4	4.43	1.25	1.35	2.46	3.93	77	4.41	338	1
7689	33	1	171	72	39	33	78	28	9.9	3.6	6.3	4.33	0.85	1.41	2.5	3.94	50	4.45	312	1
7690	33	1	179	80	32	21	62	46	9.7	3.3	6.4	5.75	2.01	1.23	3.52	4.51	63	5.51	455	1
7691	32	1	167	70	17	19	129	32	10	3.8	6.2	3.5	1.83	1.11	1.48	3.96	68	5.04	401	1
7692	33	1	162	60	37	18	94	50	10.5	3.6	6.9	4.79	2.77	1.13	2.28	4.46	77	4.64	433	1
7693	34	1	168	70	28	24	61	24	10.1	3.3	6.8	6.35	1.85	1.39	4.04	5.75	70	4.72	390	1
7694	36	1	167	67	22	18	110	16	11.7	3.8	7.9	5.52	1.69	1.45	3.22	3.65	71	4.14	422	1
7695	32	1	163	63	31	20	96	24	22.2	5.7	16.5	6.12	1.69	1.5	3.78	4.22	69	4.84	376	1
7696	33	1	170	81	27	14	81	32	18.6	5	13.6	5.47	1.81	1.34	3.22	5.99	73	4.2	427	1
7697	33	1	166	63	21	17	78	23	13.5	4.4	9.1	4.15	1.44	1.2	2.23	4.85	81	4.42	469	1
7698	31	1	165	58	12	12	82	23	35.4	8.5	26.9	3.47	1.31	1.09	1.72	5.05	83	4.48	356	1
7699	34	1	168	66	24	26	104	22	17.2	4.6	12.6	4.29	1.73	1.07	2.36	4.92	82	4.84	389	1
7700	32	1	163	61	19	23	91	23	19	5.6	13.4	5.88	1.26	1.52	3.73	5.49	78	5.38	385	1
7701	33	1	171	74	14	21	81	21	25.7	6.7	19	4.37	1.82	0.87	2.59	4.55	58	4.7	380	1
7702	32	1	165	72	46	41	60	52	10.3	6.3	4	5.68	4	1.08	2.6	3.18	73	4.32	411	1
7703	31	1	168	70	33	24	69	36	13.8	3.8	10	5.7	1.16	1.57	3.55	4.22	66	5.1	302	1
7704	31	1	170	69	58	38	87	51	13.6	4.1	9.5	6.93	2.58	1.37	4.27	4.46	90	5.03	410	1
7705	30	1	175	78	15	18	84	20	15.9	4	11.9	5.42	2.18	1.07	3.26	4.59	76	5.08	304	1
7706	29	1	175	61	67	47	97	22	11.6	3.8	7.8	3.77	0.8	1.17	2.2	5.76	59	4.04	272	1
7707	29	1	176	79	35	31	93	24	15.5	5.2	10.3	4.97	0.88	1.76	2.77	3.64	94	4.97	343	1
7708	28	1	171	82	22	21	79	14	17.1	5.3	11.8	4.16	1.63	1.16	2.18	3.34	63	5.13	427	1
7709	38	1	163	66	19	23	87	18	9.2	3.3	5.9	4.52	0.94	1.25	2.8	4.77	74	4.6	271	1
7710	30	1	172	77	18	22	73	17	15.6	4.7	10.9	3.81	2.49	0.89	2.3	4.59	89	4.34	395	1
7711	29	1	176	81	30	26	70	62	10.8	4	6.8	4.98	2.73	1.31	2.31	7.06	64	5.02	324	1
7712	30	1	175	78	12	15	66	29	10.1	4.6	5.5	4.42	4.63	1.12	3.52	3.65	70	4.56	410	1
7713	29	1	180	89	27	21	83	27	11.3	4.1	7.2	3.61	1.08	1.04	2.03	4.56	91	4.53	476	1
7714	29	1	164	73	53	30	89	30	19.7	5.4	14.3	5.62	1.28	1.48	3.5	4.52	79	5.14	393	1
7715	27	1	169	72	18	26	91	23	18.9	5	13.9	4.97	2.12	1.28	2.63	5	82	4.7	337	1
7716	29	1	178	95	141	54	109	218	13.2	4.2	9	4.71	1.17	1.41	2.72	8.17	91	4.9	367	1
7717	29	1	179	79	39	26	111	29	12.4	4.7	7.7	4.19	2.25	1.18	1.88	6.46	70	4.4	424	1
7718	28	1	176	96	29	24	83	28	9.3	3	6.3	4.2	1.01	1.23	2.46	6.02	72	5.07	392	1
7719	28	1	166	91	28	19	70	44	5	2.5	2.5	3.9	1.38	0.78	2.43	3.92	65	5.19	353	1
7720	28	1	174	71	23	28	82	32	12.4	4.1	8.3	4.77	1.47	1.33	2.7	3.93	64	4.9	359	1
7721	27	1	188	91	21	18	76	20	16.8	6.1	10.7	4.41	1.96	1.2	2.23	5.14	72	5.12	460	1
7722	29	1	170	80	23	23	77	34	19	6.6	12.4	4.42	1.78	1.24	2.29	5.01	61	3.88	373	1
7723	29	1	181	97	27	21	71	28	10	3.5	6.5	5.26	1.39	1.34	3.22	3.85	67	4.77	415	1
7724	29	1	176	96	41	24	91	35	9	3.2	5.8	5.25	1.35	1.35	3.22	3.87	71	4.32	333	1
7725	31	1	173	86	25	25	104	23	31.4	7.1	24.3	4.59	1.5	1.09	2.75	6.51	91	4.58	519	1
7726	26	1	171	88	22	18	86	32	10.6	3.1	7.5	4.67	0.84	1.02	3.23	5.69	69	4.91	380	1
7727	28	1	165	67	23	24	81	33	12.1	4.4	7.7	4.93	1.8	1.42	2.61	6.11	81	4.19	450	1
7728	38	1	179	78	25	26	113	35	17	4.4	12.6	4.52	2.31	1.15	2.22	4.53	71	4.33	369	1
7729	39	0	150	56	26	18	73	40	14.9	4.3	10.6	6.05	2.96	1.56	3.01	3.66	29	12.96	357	1
7730	25	1	167	60	10	18	74	16	15.7	4.7	11	3.22	1.27	1.12	1.46	3.4	58	4.78	351	1
7731	26	1	176	70	44	37	122	94	11.2	4.2	7	5.08	2.14	1.15	2.86	5.44	73	4.98	330	1
7732	26	1	177	72	15	21	97	24	14.5	4.3	10.2	4.24	0.62	1.58	2.35	3.9	78	4.8	364	1
7733	25	1	170	71	3	14	56	11	13.4	4.3	9.1	3.21	0.84	1.23	1.56	3.55	85	4.52	368	1
7734	25	1	184	89	32	28	58	24	7.9	5.2	2.7	4.53	2.2	1.03	2.4	4.33	83	5.75	386	1
7735	27	1	163	77	27	19	59	40	7	4.2	2.8	4.62	2.7	1.33	1.94	6.48	91	4.55	289	1
7736	25	1	164	60	20	20	82	14	18.3	5.6	12.7	4.01	1	1.57	1.94	3.72	69	4.16	327	1
7737	52	1	165	56	61	94	117	526	14.5	5.1	9.4	5.56	0.82	2.26	2.89	5.03	60	4.93	401	1
7738	63	0	154	51	27	43	52	103	7.5	2.8	4.7	5.16	1.09	2.18	2.44	4.31	55	4.37	210	1
7739	54	0	155	60	14	22	120	11	15.2	3.7	11.5	7.45	0.84	1.71	5.32	4.47	59	8.49	236	1
7740	52	0	165	68	28	28	106	20	14	4.1	9.9	4.58	1.25	1.5	2.46	5.76	65	8.31	246	1
7741	56	1	168	69	37	39	76	186	19.5	5.9	13.6	7.42	3.67	1.96	3.62	4.75	68	6.13	377	1
7742	50	1	177	75	18	23	88	38	13.8	4.2	9.6	4.3	2.8	0.98	1.92	4.58	83	5.23	483	1
7743	61	1	170	78	18	22	63	24	39.7	8.2	31.5	4.58	1.53	1.08	2.74	5.05	79	6.88	326	1
7744	47	1	177	60	10	17	108	34	19	5.6	13.4	5.46	2.12	2.03	2.37	6.14	85	4.97	570	1
7745	57	1	176	68	85	51	177	68	18.3	5	13.3	5.66	2.53	1.21	3.18	4.69	58	6.26	338	1
7746	46	0	160	71	22	26	68	14	6.3	2.7	3.6	5.54	2.06	1.7	2.81	6.95	48	5.05	312	1
7747	55	0	148	54	34	35	107	22	9.8	3.2	6.6	5.33	0.89	2.32	2.56	4.9	50	4.86	315	1
7748	47	0	160	53	16	22	78	26	6.6	2.4	4.2	6.44	2.55	1.29	3.88	3.42	41	5.12	280	1
7749	48	1	168	68	7	14	109	20	10.9	4.1	6.8	4.78	2.56	1.22	2.28	4.39	82	5.4	373	1
7750	55	1	175	75	16	16	72	27	13.3	3.9	9.4	5.24	0.65	1.75	3.16	5.23	70	5.67	299	1
7751	57	0	165	76	32	36	120	134	22.1	5.6	16.5	7.3	1.75	2.04	4.38	5.49	41	4.95	203	1
7752	60	1	175	73	18	19	59	19	9.8	3.3	6.5	4.46	1.95	1.14	2.35	4.61	59	7.41	365	1
7753	51	1	169	77	15	10	94	16	10.4	3.2	7.2	5.6	0.85	1.37	3.8	4.64	93	5.19	495	1
7754	46	1	177	85	17	21	78	20	15.3	4	11.3	5.17	0.77	1.44	3.34	6.08	87	5.85	439	1
7755	61	0	163	66	19	24	100	20	15.1	4.1	11	5.02	2.61	1.48	2.24	3.49	62	4.99	291	1
7756	65	0	147	56	12	21	73	16	16.1	4.4	11.7	4.99	1.89	1.07	2.98	4.1	36	5.18	249	1
7757	60	0	151	55	33	33	99	34	6.5	2.4	4.1	5.01	1.49	1.43	2.84	5.36	51	5.81	347	1
7758	68	0	161	70	12	16	84	17	14.7	3.9	10.8	5.75	2.04	1.41	3.32	7.58	48	5.61	333	1
7759	67	0	155	74	22	24	116	16	13.3	3.6	9.7	5.56	0.93	1.81	3.28	5.11	57	6.2	414	1
7760	50	0	155	56	16	13	71	32	12.3	3.6	8.7	5.96	2.24	1.39	3.45	4.84	53	6.03	306	1
7761	67	0	158	60	17	22	83	28	11.9	3.7	8.2	5.41	1.6	2.27	2.34	4.19	63	5.58	412	1
7762	68	0	159	67	38	38	156	28	11.3	3.4	7.9	4.78	1.51	1.16	2.86	4.17	49	7	290	1
7763	49	1	174	68	15	25	71	24	19	5.3	13.7	6.42	1.18	1.58	4.25	3.45	78	5.77	361	1
7764	42	0	150	62	9	17	46	24	7.6	2.5	5.1	4.43	1.37	1.37	2.38	4.03	47	4.95	299	1
7765	61	0	160	64	14	16	81	15	7.1	2.2	4.9	4.98	1.37	1.6	2.7	4.47	52	5.53	305	1
7766	42	1	167	67	15	23	69	65	14.1	3.9	10.2	6.74	1.2	1.88	4.26	4.57	72	6	370	1
7767	41	1	161	65	55	46	101	96	12.3	4.6	7.7	4.59	2.3	1.53	1.91	3.71	69	4.64	480	1
7768	56	0	154	62	21	23	118	12	9.5	2.9	6.6	5.45	1.56	1.54	3.13	5.22	58	6.12	306	1
7769	52	0	171	81	10	18	120	25	9.9	3.4	6.5	5.54	0.8	2.7	2.44	5.05	67	4.63	345	1
7770	49	1	167	66	13	39	63	119	20.1	7.8	12.3	6.74	9.9	1.46	3.63	5.15	56	5.39	581	1
7771	46	1	170	63	15	19	110	29	5.7	3.6	2.1	5.36	1.71	1.51	3	4.64	78	4.51	328	1
7772	41	1	177	75	22	24	118	22	11.4	4.2	7.2	3.88	1.6	1.19	1.89	3.6	72	4.92	371	1
7773	44	1	179	72	24	19	87	89	15	4.1	10.9	5.89	1.87	1.22	3.74	8.54	72	5.01	354	1
7774	42	0	165	69	27	18	64	26	16.2	4.4	11.8	4.9	0.84	1.52	2.96	5.98	69	5.15	317	1
7775	57	0	150	60	9	19	91	16	13	3.3	9.7	6.14	0.79	1.77	3.98	5.04	57	5.07	282	1
7776	59	0	164	72	29	28	100	13	11.1	3	8.1	6.6	0.82	1.79	4.4	5.53	53	5.3	305	1
7777	60	0	155	56	15	25	91	30	17.5	4.7	12.8	4.62	1.01	1.58	2.54	4.55	62	5.27	394	1
7778	56	0	147	57	8	17	76	13	13	3.7	9.3	4.83	0.76	1.86	2.59	3.66	56	6.99	306	1
7779	64	0	156	54	14	24	93	12	19	5.5	13.5	5.5	2.36	1.71	2.61	4.03	76	4.37	311	1
7780	54	0	159	70	17	16	73	11	12.2	3.2	9	7.14	1.43	1.63	4.8	6.08	66	5.69	347	1
7781	40	0	150	63	13	12	59	14	14.7	4	10.7	4.59	1.31	1.39	2.54	6.11	55	4.88	318	1
7782	40	1	167	70	33	24	118	42	16.7	4.5	12.2	7	2.48	1.51	4.25	3.87	66	4.44	440	1
7783	37	0	166	73	12	13	52	13	8.6	3.5	5.1	5.04	3.47	1.03	2.28	4.83	48	4.93	321	1
7784	32	1	180	85	35	20	87	69	12	3.9	8.1	5.41	1.87	1.15	3.32	7.56	69	5.65	365	1
7785	36	1	164	69	29	22	56	23	12.9	4.1	8.8	5.46	2.32	1.36	2.94	3.59	80	5.08	406	1
7786	37	1	179	72	14	20	79	28	8	3.1	4.9	4.11	1.71	1.17	2.08	4.67	62	5.35	370	1
7787	35	1			13	21	99	16	9.6	3	6.6	4.84	0.73	1.35	3.12	3.84	71	5.46	408	1
7788	35	1	170	61	37	27	82	38	14	4.1	9.9	4.25	1.39	1.28	2.28	5.19	75	4.4	320	1
7789	34	0	159	59	57	56	83	74	5.9	1.7	4.2	5.09	1	1.62	2.97	4	56	5.23	252	1
7790	33	1	173	85.5	20	14	66	23	40.2	8.9	31.3	6.05	1.46	2.41	2.91	3.8	79	4.6	379	1
7791	33	1	171	69	17	19	58	17	10.3	3.1	7.2	5.25	1.2	1.65	3	4.53	60	4.08	536	1
7792	32	1	164	88	49	52	89	34	7.6	3.4	4.2	3.65	1.13	1.1	1.98	4.15	79	4.94	351	1
7793	57	1	173	75	23	17	67	18	11	3.1	7.9	4.48	1.48	1.1	2.64	4.12	65	5.13	522	1
7794	61	1	164	71.7	14	20	58	41	7.5	3.1	4.4	5.36	0.82	2.12	2.83	5.68	74	4.99	536	1
7795	41	1	172	67	23	17	77	33	10.5	3.4	7.1	5.02	1.68	1.38	2.8	4.32	82	5.07	369	1
7796	30	0	159	54	13	18	99	16	9.9	3.3	6.6	5.1	2	1.35	2.75	5.12	52	4.83	323	1
7797	25	1	171	65	22	25	94	23	12.2	3.7	8.5	5.67	1.6	1.19	3.68	4.83	68	5.21	406	1
7798	68	0	152	54	6	17	65	18	12.6	3.4	9.2	5.47	1.72	1.66	2.95	3.73	67	6.31	303	1
7799	56	0	150	56	17	19	117	13	10	3.5	6.5	5.49	2.53	1.37	2.86	5.39	65	5.9	489	1
7800	63	0	161	62	9	12	77	32	14.2	4	10.2	6.17	3.53	1.2	3.2	4.46	66	5.65	318	1
7801	28	1	166	66	17	22	67	13	18.6	5.1	13.5	4.93	0.81	1.51	3.02	3.47	74	4.39	320	1
7802	28	1	172	74	51	37	133	57	10.2	3.5	6.7	4.54	0.96	1.35	2.71	5.21	77	5.12	408	1
7803	58	1	166	67	11	21	69	43	12.1	3.6	8.5	6.62	1.35	1.77	4.18	4.7	85	6.14	440	1
7804	24	1	163	63	27	25	49	28	12.5	3.5	9	4.71	1.17	1.1	3.02	3.76	77	4.45	370	1
7805	76	0	160	72	17	24	95	21	13.9	4	9.9	3.02	0.81	1.26	1.36	4.86	57	5.68	365	1
7806	59	1	169	85	10	19	84	14	19	5.7	13.3	4.14	0.8	1.29	2.45	3.37	75	4.45	267	1
7807	55	1	170	86	32	30	107	28	17.7	5.8	11.9	5.18	1.55	1.34	3.06	4.68	88	4.25	421	1
7808	56	1	160	63	32	40	57	28	13.9	4.4	9.5	4.67	1.68	1.46	2.37	5.01	72	5.31	448	1
7809	50	1	165	75	14	18	108	47	11.7	3.6	8.1	5	0.71	1.26	3.38	3.42	47	5.54	332	1
7810	43	1	171	60	18	11	76	50	11.9	3.7	8.2	5.2	1.25	1.51	3.06	4.35	62	5.57	333	1
7811	43	1	168	74	25	17	82	204	22.6	7.4	15.2	3.83	3.04	1.15	1.16	3.17	59	5.68	354	1
7812	43	1	167	71	24	22	66	36	8.9	3.1	5.8	6.16	1.87	1.16	4.07	6.71	68	4.43	374	1
7813	46	0	161	86	12	17	82	68	10.5	3.4	7.1	5.17	1.03	1.69	2.96	4.7	52	5.03	274	1
7814	43	1	171	70	15	20	62	40	19	6.1	12.9	2.99	1.69	0.78	1.36	5.22	69	4.99	422	1
7815	40	1	166	79	28	27	94	37	8.7	2.9	5.8	5.19	1.4	1.46	3.03	3.85	62	5.55	464	1
7816	42	1	172	76	17	18	71	24	28.3	6	22.3	5.23	1.2	1.36	3.27	5.97	83	6.32	335	1
7817	40	1	171	71	16	16	81	45	47.2	10	37.2	3.56	1.32	1.28	1.62	3.64	78	4.59	363	1
7818	39	1	166	71	122	76	101	49	18.2	5.7	12.5	6.28	2.05	1.41	3.84	3.09	82	3.77	431	1
7819	37	1	175	77	40	25	82	22	14.7	4.7	10	3.25	0.95	0.75	2.02	5.08	89	4.51	469	1
7820	37	1	176	68	15	14	102	13	5.7	4	1.7	4.54	1.17	1.32	2.64	5.13	51	5.01	312	1
7821	29	1	176	75	23	20	94	34	15.1	4.7	10.4	4.09	2.65	0.92	1.84	3.45	72	4.6	356	1
7822	29	1	173	83	17	19	153	29	14	4.1	9.9	4.86	1.14	1.46	2.83	5.64	67	4.09	350	1
7823	28	1	171	91	36	19	141	55	12.6	3.8	8.8	6.11	2.17	1.36	3.66	4.34	88	5.41	554	1
7824	32	1	169	70	63	62	90	63	16.3	6.8	9.5	5.01	4.72	1	3.23	4.14	47	4.73	276	1
7825	26	1	185	89	30	28	93	85	15.7	5.1	10.6	5.91	2.43	1.19	3.5	5.55	69	4.55	426	1
7826	27	1	172	92	28	17	90	37	7.8	3.7	4.1	3.85	1.07	1.17	2.14	5.24	79	4.63	390	1
7827	51	1	176	78	19	30	88	23	12.5	3.5	9	5.3	1.19	1.84	2.86	4.7	57	4.7	498	1
7828	45	1	168	76	22	20	82	16	19	6.3	12.7	4.89	1.34	1.44	2.78	4.24	61	5.06	280	1
7829	40	1	163	75	22	21	62	24	15.1	4.4	10.7	4.46	1.57	1.29	2.38	4.54	71	5.4	450	1
7830	58	1	176	80	15	25	80	27	16.8	4.5	12.3	4.98	1.2	1.56	2.82	6.14	74	5.48	286	1
7831	49	1	164	70	33	25	93	34	11.6	4	7.6	6.33	2.61	1.73	3.3	5.88	81	4.74	416	1
7832	44	0	163	73	21	21	83	19	7.8	2.3	5.5	5.55	1.02	1.71	3.33	6.98	54	5.03	296	1
7833	39	1	172	83	24	21	80	11	14.8	5.6	9.2	4.55	1.84	1.33	2.3	7.19	69	5.76	393	1
7834	26	1	168	65	27	22	60	37	29	8.5	20.5	4.68	2.69	1.37	1.96	3.81	66	4.92	433	1
7835	61	1	171	71	10	22	104	30	19	6.7	12.3	4.39	0.99	1.32	2.58	5.24	80	5.54	431	1
7836	58	0	156	59	21	24	92	17	8.8	2.7	6.1	6.13	0.89	1.93	3.76	4.88	57	5.14	314	1
7837	52	1	178	74	14	14	68	18	10.1	3	7.1	4.95	1.7	1.01	3.09	3.61	83	4.61	382	1
7838	42	1	170	76	15	21	80	17	10.3	3.1	7.2	5.18	2.6	1.04	2.84	7.28	70	6.42	508	1
7839	66	1	158	63	34	30	52	42	31.7	6.8	24.9	5.97	1.83	1.53	3.52	5.1	73	5.05	415	1
7840	67	0	155	63	16	20	128	19	11.8	3.3	8.5	6.13	1.1	1.88	3.7	5.68	72	6.17	290	1
7841	59	1	165	72	17	24	122	41	18.2	5.1	13.1	3.84	1.85	1.18	2.03	6.97	70	5.36	345	1
7842	55	1	171	69	20	24	73	153	22	5.2	16.8	5.77	2.18	1.17	3.51	6.05	77	5.47	478	1
7843	56	1	162	65	17	19	80	38	16	4.2	11.8	6.03	1.14	1.8	3.66	4.29	82	5.21	402	1
7844	76	1	172	79	12	19	74	15	14	3.9	10.1	4.08	1.51	1.14	2.18	4.29	83	5.97	314	1
7845	43	1	181	81	24	25	63	68	16.6	5	11.6	4.32	1.61	1.57	1.94	4.39	72	4.31	429	1
7846	61	1	171	72	49	34	135	283	16.8	5.2	11.6	5.8	4.39	1.33	2.28	4.19	83	5.78	340	1
7847	46	1	175	75	32	23	74	42	17.2	5.7	11.5	4.9	1.79	1.13	2.88	4.34	69	5.44	319	1
7848	43	1	189	105	18	20	56	23	12.8	4.1	8.7	5.42	1.7	1.22	3.35	4.87	74	4.71	312	1
7849	41	1	174	74	36	25	83	32	11.6	4.4	7.2	5.48	1.97	1.28	3.22	4.93	85	4.43	367	1
7850	40	1	174	76	20	18	94	22	13.5	4	9.5	6.47	3.76	0.87	3.72	6.31	90	5.32	463	1
7851	36	1	172	66	40	29	89	19	14.9	4.6	10.3	3.97	1.81	0.99	2.08	6.13	61	5.33	258	1
7852	35	1	165	63	94	59	89	297	9.4	3.6	5.8	6.93	2.18	1.97	3.87	4.54	59	4.8	412	1
7853	65	1	165	69	11	17	74	23	7.1	2.7	4.4	3.99	1.04	1.13	2.34	5.52	83	4.65	285	1
7854	75	0	150	61	13	17	91	20	19	5.5	13.5	6.33	1.87	1.74	3.66	5.77	61	5.89	229	1
7855	66	0	146	64	19	27	85	12	9.6	2.8	6.8	6.68	0.68	2.08	4.26	6.79	61	6.48	303	1
7856	49	1	172	79	23	21	65	30	14.1	4.8	9.3	4.49	1.95	1.04	2.48	3.53	79	4.99	329	1
7857	58	1	170	65	15	18	79	19	11.8	3.2	8.6	5.05	0.67	1.66	3.06	8.73	75	4.61	410	1
7858	49	1	181	86	30	22	65	30	9.2	3.5	5.7	4.73	1.55	1.1	2.86	5	69	5.18	378	1
7859	45	1	182	89	14	17	76	65	15.3	4.7	10.6	5.93	2.44	1.19	3.52	3.73	57	4.88	334	1
7860	52	1	175	78	18	23	72	30	10.4	3.2	7.2	5.48	1.49	1.28	3.46	5.3	80	5.61	385	1
7861	51	1	169	69	35	33	141	74	10.5	3.6	6.9	8.08	1.74	1.55	5.66	5.51	68	4.02	394	1
7865	43	1	176	85	47	25	73	43	14.2	4.9	9.3	4.09	1.34	1.05	2.37	4.76	74	4.72	476	1
7866	55	1	165	66	20	25	91	64	9.7	3	6.7	6.2	1.14	1.78	3.85	7.36	76	4.76	310	1
7867	54	1	165	67	87	60	95	76	24	6.9	17.1	4.74	1.15	1.35	2.82	5.87	68	5.29	413	1
7868	70	1	179	83	21	31	80	23	21.8	5.8	16	5.14	0.93	1.48	3.2	5.21	74	5.72	407	1
7869	40	1	172	72	41	30	127	198	22.5	5.9	16.6	6.85	2.73	1.4	4.08	4.15	60	5.44	319	1
7870	43	1	164	71	29	20	77	56	22	5.9	16.1	4.86	1.75	1.02	2.96	3.76	63	5.5	293	1
7872	52	1	176	102	28	18	82	15	10	3.2	6.8	5.11	1.15	1.21	3.32	4.92	84	4.06	398	1
7873	49	1	174	76	19	17	95	58	14.8	4.2	10.6	4.43	1.13	1.34	2.52	4.37	73	5.78	289	1
7874	72	1	170	77	13	24	85	25	19	5.5	13.5	4.63	1.67	1.54	2.26	5.74	86	6.17	314	1
7875	50	1	175	66	16	20	52	78	25.1	6.2	18.9	6.56	1.44	1.72	4.12	4.14	76	5.21	323	1
7876	65	1	170	84	56	33	88	39	37.6	7.3	30.3	5.9	1.36	1.42	3.8	4.26	98	5.08	441	1
7877	68	1	164	63	44	46	76	50	19	5.2	13.8	5.18	1.78	1.2	3.09	5.66	65	7.3	404	1
7878	78	0	157	68	10	17	99	15	19	5.7	13.3	6.21	1.16	1.85	3.78	5.68	35	8.05	272	1
7879	59	1	173	90	18	20	67	44	15.2	4.4	10.8	4.7	1.26	1.56	2.51	5.72	85	5.46	513	1
7880	50	1	171	75	24	23	88	42	19	6.2	12.8	4.35	0.8	1.49	2.46	5.27	78	4.2	345	1
7881	39	1	177	84	10	13	79	16	19	5.8	13.2	4.85	1.09	1.21	3.1	3.38	59	4.84	234	1
7882	39	1	175	78	24	22	42	50	9.3	3.4	5.9	4.32	2.16	1	2.24	4.73	72	5.24	359	1
7883	49	0	150	64	19	16	102	37	11.3	3.2	8.1	6.3	1.8	1.52	3.88	3.82	54	5.26	288	1
7884	60	0	156	63	45	57	70	21	9.5	3.1	6.4	7.27	2.4	1.74	4.33	5.25	65	5.89	232	1
7885	60	1	166	63	17	24	105	81	27.2	7.6	19.6	6.36	2.41	1.52	3.64	3.59	79	5.1	468	1
7886	57	0	160	60	15	25	80	15	7.2	2.5	4.7	4.34	1.31	1.93	1.76	4.7	52	4.47	353	1
7887	62	1	180	84	27	23	81	27	17.6	4.5	13.1	5.74	2.4	1.49	3.05	6.01	90	5.66	584	1
7888	69	1	162	68	9	16	85	19	7	3.9	3.1	3.77	2.06	0.84	1.9	10.2	116	6.76	460	1
7889	62	0	164	86	24	35	77	44	8.7	3	5.7	7.34	2.85	1.99	3.92	7.5	92	6.11	321	1
7890	72	0	159	65	8	14	87	23	10.5	3	7.5	6.23	1.14	2.02	3.64	3.78	63	6.28	376	1
7891	64	1	170	67	13	23	100	24	14.3	4	10.3	4.31	1.49	1.33	2.24	5.95	80	4.93	348	1
7892	41	1	169	73	27	17	106	91	13.6	6.3	7.3	5.27	7.22	0.89	0.77	5.26	62	5.12	317	1
7893	57	1	170	76	17	19	69	46	12.6	3.8	8.8	4.96	1.64	1.14	3	4.05	74	5.89	361	1
7894	57	0	158	60	27	22	104	23	13	4	9	6.03	1.63	1.51	3.7	6.68	56	4.87	240	1
7895	70	1	161	59	12	23	86	35	17.1	4.9	12.2	6.19	2.24	1.31	3.76	5.24	67	6.4	251	1
7896	65	0	154	57	14	13	72	17	12.1	4	8.1	3.41	1.51	1.14	1.52	4.2	56	5.14	304	1
7897	69	1	174	74	43	50	65	22	11.8	3.3	8.5	5.77	1.31	1.43	3.68	6.46	82	5.84	506	1
7898	72	1	164	70	12	16	92	56	10.9	3.9	7	4.23	0.85	1.87	1.94	5.6	88	4.66	450	1
7899	47	1	174	70	33	29	99	67	14.3	4.7	9.6	4.65	2.31	1.03	2.46	5.8	90	4.16	416	1
7900	69	1	178	84	11	15	77	25	15.9	5.4	10.5	3.72	0.81	1.63	1.68	4.96	78	5.53	258	1
7901	48	0	156	68	16	20	57	13	9.9	3	6.9	4.75	1.2	1.44	2.71	5.48	61	5.42	319	1
7902	68	0	161	65	57	61	93	23	16.3	4.2	12.1	5.22	0.84	1.8	3	4.89	51	4.45	264	1
7903	52	0	156	55	32	22	47	17	7.7	2.5	5.2	4.98	1.27	1.26	3.08	3.37	48	4.52	260	1
7904	77	1	165	74	13	29	86	15	14.2	4.3	9.9	4.66	2.01	1.28	2.38	4.6	86	5.11	263	1
7905	56	0	151	67	16	19	129	16	8.7	3.1	5.6	6.83	1.51	2.13	3.94	7.49	59	4.81	366	1
7906	53	0	169	68	14	21	86	31	12.1	3.2	8.9	5.19	1.64	1.44	2.93	5.5	65	7.41	338	1
7907	74	0			22	26	97	57	7	2.8	4.2	4.78	0.76	1.71	2.69	2.86	52	6.23	223	1
7908	71	1	161	61	9	21	93	39	14.7	4.1	10.6	4.19	3.35	1.03	1.48	4.93	59	4.48	264	1
7909	43	0	165	70	15	21	71	10	34.6	7.8	26.8	5.08	0.95	1.78	2.82	2.11	47	5.22	275	1
7910	66	0	157	71	14	19	134	18	12	4.3	7.7	6.86	4.62	1.62	2.93	5.44	59	5.06	297	1
7911	63	0	155	56	9	16	51	15	22.7	5.6	17.1	4.95	1.81	1.46	2.58	5.76	61	4.6	248	1
7912	53	0	155	54	9	15	50	15	6	3.2	2.8	4.28	3.26	1.05	1.6	4.09	46	5.18	335	1
7913	71	1	164	65	25	27	80	19	15.9	4.7	11.2	4.81	1.77	1.27	2.66	5.74	73	5.37	352	1
7914	49	0	166	67	27	25	71	31	13	4.5	8.5	5.27	1.62	1.68	2.78	3.62	51	5.25	319	1
7915	70	1	160	67	28	33	105	24	17.7	5.5	12.2	4.52	1.59	1.03	2.7	5.66	54	4.82	266	1
7916	55	1	173	76	9	15	101	17	13.6	4.3	9.3	3.18	0.75	1.19	1.62	3.74	74	5.22	490	1
7917	54	1	177	79	17	17	90	32	16.4	4.5	11.9	5.65	2.29	1.2	3.3	7.18	72	6.16	275	1
7918	64	0	155	64	17	23	108	28	10.2	3.2	7	5.28	1.51	1.39	3.14	3.96	61	5.82	301	1
7919	68	1	177	85	11	17	107	25	9.7	3.4	6.3	3.64	1.18	1.01	2.04	7.37	93	4.57	400	1
7920	77	1	167	64	15	27	85	28	14	4.6	9.4	5.38	1.63	1.83	2.74	7.76	83	4.8	403	1
7965	43	1	174	76	15	10	53	29	14.6	4	10.6	3.98	1.99	1.15	1.84	4.83	79	4.31	306	1
7966	50	1	174	80	32	28	77	64	17.6	5	12.6	4.14	2.12	0.84	2.24	5.22	92	5.04	438	1
7970	71	0	154	63	14	23	87	24	11.9	4.2	7.7	3.99	1.27	1.13	2.22	5.33	88	4.26	295	1
7971	56	0	156	56	13	20	109	19	9.4	3.3	6.1	4.86	1.8	1.18	2.78	5.11	68	5.94	285	1
7972	74	0	138	50	15	24	129	54	7.8	3.5	4.3	4.5	2.62	1.31	1.88	3.91	44	6.3	384	1
7973	56	1	161	63	24	33	176	29	16.3	4.8	11.5	4.31	0.8	1.26	2.65	5.37	75	5.04	351	1
7974	52	0	171	72	10	18	87	17	19	6.1	12.9	4.5	0.94	2.16	1.87	4.84	65	5.62	342	1
7975	57	1	169	80	45	36	92	25	15.1	4.4	10.7	5.15	2.4	1.17	2.78	5.06	66	4.66	360	1
7976	55	1	171	84	61	51	113	82	10.7	3.8	6.9	7.1	2.46	1.7	4.17	4.45	66	7.18	427	1
7977	74	0	160	69	14	24	69	37	11.9	3.7	8.2	4.71	2.98	1	2.22	4.74	42	5.72	379	1
7978	54	0	156	65	14	18	99	14	16.3	4.1	12.2	5.33	1.27	1.57	3.12	4.87	46	8.99	241	1
7979	62	1	163	71	18	25	83	40	14.8	4.5	10.3	5.06	1.09	1.31	3.2	5.54	75	6.13	331	1
7980	74	1	159	59	56	36	61	36	10.2	3.5	6.7	4.01	0.91	0.76	2.8	6.53	57	6.34	292	1
7981	55	1	162	71	19	19	85	37	13	4	9	4.72	1.01	1.38	2.84	6.35	77	5.35	333	1
7982	46	1	168	75	79	47	87	65	14.8	4.9	9.9	5.9	2.14	1.28	3.55	4.19	85	4.94	356	1
7983	57	0	154	63	15	20	126	15	13.9	4.1	9.8	4.37	1.27	1.19	2.54	4.52	46	4.69	297	1
7984	60	1	164	68	24	27	101	31	27.2	7	20.2	4.69	1.94	1.09	2.63	4.78	90	4.53	374	1
7985	48	0	159	58	44	28	78	32	13.7	3.5	10.2	5.5	1.2	1.47	3.43	5.05	56	4.92	321	1
7986	78	1	165	78	12	20	77	16	15.9	6.4	9.5	5.35	1.29	1.22	3.48	4.19	61	5.03	351	1
7987	40	1	178	94	23	27	118	18	27.4	9.8	17.6	3.93	3.12	0.92	1.45	4.19	53	4.29	182	1
7988	62	1	177	78	27	31	94	31	19	5.9	13.1	3.85	1.42	1.13	2.01	5.26	72	6.3	348	1
7989	54	0	162	62	24	25	112	117	8.4	2.9	5.5	6.99	1.55	1.79	4.42	5.1	55	4.33	327	1
7990	57	1	167	66	16	25	82	59	14.8	4.6	10.2	5.49	2.06	1.19	3.27	5.06	66	4.86	329	1
7991	49	1	171	78	19	27	66	42	15.3	4.3	11	5.83	2.85	1.23	3.18	4.73	75	5.47	553	1
7992	61	1	168	70	21	23	55	32	16.5	4.6	11.9	5.71	1.28	1.25	3.82	5.65	76	5.02	500	1
7993	48	1	182	79	25	25	78	149	17.5	4.4	13.1	5.93	1.05	1.61	3.8	7.17	59	5.89	448	1
7994	46	1	175	78	19	25	76	24	5.7	3.6	2.1	4.87	2.67	1.41	2.12	5.76	73	5.33	410	1
7995	48	1	171	72	25	25	83	25	17.6	4.4	13.2	4.58	1.61	1.25	2.52	5.74	83	5.2	279	1
7996	47	1	166	72	19	19	68	29	19	5.2	13.8	4.9	1.69	1.23	2.82	4.41	67	5.52	330	1
7997	44	1	174	75	10	15	56	11	11.1	3.5	7.6	4.37	0.61	1.94	2.12	7.52	64	4.9	296	1
7998	44	1	177	75	30	26	72	24	14.7	4	10.7	5.72	1.58	1.46	3.47	6.99	70	4.98	421	1
7999	37	1	169	72	18	20	121	22	14.6	4.6	10	4.94	0.73	1.69	2.88	4.61	82	5.33	323	1
8000	64	0	159	67	25	23	87	53	13.1	3.7	9.4	4.94	0.62	1.82	2.81	6.13	47	4.17	251	1
8001	50	1	164	66	16	16	55	26	16.6	4.7	11.9	4.52	1.11	1.45	2.52	5.76	90	5.41	385	1
8002	49	1	173	81	18	16	87	34	11.6	4.2	7.4	5.56	2.76	1.3	2.88	4.7	74	5.57	468	1
8003	61	0	160	65	9	20	86	17	6.6	2.2	4.4	6.95	1.55	1.63	4.54	3.97	60	5.7	496	1
8004	32	1	177	80	68	28	119	35	10.3	3.2	7.1	6.15	0.81	1.6	4.14	4.94	69	4.56	414	1
8005	48	1	165	72	38	33	62	67	14.3	5	9.3	6.26	2.06	1.53	3.7	4.63	78	5.04	374	1
8006	59	1	167	71	20	24	107	47	19	5.2	13.8	6.6	1.95	1.74	3.88	7.71	59	5.93	333	1
8007	57	1	171	81	13	17	43	20	10.3	2.9	7.4	4.4	0.82	1.17	2.82	5.77	66	6.21	415	1
8008	53	1	167	74	11	21	63	249	15.2	4.1	11.1	5.76	1.96	1.8	2.98	5.66	69	6.04	430	1
8009	80	1	168	81	14	28	91	11	17.8	4.7	13.1	4.87	1.21	1.33	2.94	6.18	104	5.14	439	1
8010	47	1	174	69	19	15	118	39	11.2	3.5	7.7	4.73	1.75	1.24	2.62	4.39	71	4.73	385	1
8011	67	0	156	62	10	20	79	16	9.9	3.2	6.7	4.46	2.09	1.42	2	3.7	57	4.75	308	1
8012	58	0	159	54	20	21	90	30	13.6	3.7	9.9	4.73	1.02	1.51	2.71	3.89	48	4.73	230	1
8014	56	1	167	72	25	21	78	31	8.7	3.3	5.4	6.07	2.42	1.23	3.63	3.77	71	4.43	364	1
8015	67	0	152	57	13	21	84	13	8.1	2.6	5.5	6.34	0.85	1.57	4.34	3.13	46	5.01	296	1
8016	61	0	160	62	8	14	77	13	17.3	4.9	12.4	3.97	0.98	1.65	1.83	5.98	44	4.42	204	1
8017	78	1	174	87	14	19	66	20	15.6	4.4	11.2	3.8	1.5	1.16	1.89	5.35	82	4.85	347	1
8018	49	1	168	71	15	16	94	21	5.7	2.4	3.3	4.64	2.06	1.14	2.47	4.76	73	4.57	448	1
8019	56	0	160	61	15	19	148	40	10.1	3.2	6.9	7.06	2.06	1.44	4.59	5.03	72	5.57	310	1
8020	61	1	178	71	11	16	64	15	14.7	4.5	10.2	3.98	0.9	1.41	2.12	6.15	77	4.51	266	1
8021	41	1	172	71	16	18	72	36	16.9	4.7	12.2	4.9	1.58	1.26	2.85	4.8	67	4.92	446	1
8022	64	0	158	62	11	19	109	15	5.6	2.3	3.3	4.99	2.24	1.37	2.5	4.58	57	4.74	291	1
8023	53	1	175	84	22	17	75	20	12.5	4.1	8.4	4.17	1.47	1.39	2.04	6.25	69	4.98	340	1
8024	67	0	158	53	15	13	112	17	8.8	5	3.8	5.15	5.62	0.97	3.96	5.2	52	12.59	258	1
8025	65	1	173	74	9	17	92	15	13.4	4.1	9.3	4.52	1.75	1	2.64	4.93	78	4.95	367	1
8026	48	1	174	90	23	19	72	23	14.8	4.8	10	5.76	1.82	1.41	3.44	4.08	91	5.24	568	1
8027	59	1	171	70	13	19	88	19	28.6	7.4	21.2	4.69	0.8	1.44	2.85	6.7	65	4.22	343	1
8028	38	1	179	90	37	30	95	66	15.5	4.8	10.7	4.66	2.35	1.15	2.34	4.53	80	4.92	461	1
8030	52	1	166	63	34	37	83	61	14.1	4	10.1	5.43	1.28	1.44	3.35	4.91	78	4.91	354	1
8031	59	0	161	62	22	27	137	25	13.3	4	9.3	4.65	2.35	1.05	2.42	5.09	59	6.09	293	1
8032	43	1	172	89	27	24	107	26	11.5	3.6	7.9	4.47	1.38	1.28	2.5	4.96	61	5.93	364	1
8033	43	1	168	79	34	24	86	74	9.9	3.4	6.5	4.52	0.83	1.08	3.02	7.43	74	4.74	361	1
8034	45	0	166	62	9	15	63	14	7	2.7	4.3	3.73	1.32	1.14	1.93	8.05	40	5.19	231	1
8035	39	1	165	72	15	13	48	29	17.3	4.4	12.9	6.47	1.19	1.56	4.32	5.71	70	5.21	303	1
8036	41	1	172	78	22	25	88	24	7.5	2.8	4.7	5.38	2.15	1.34	2.96	3.71	63	5.24	295	1
8037	36	1	166	66	11	22	100	19	17.3	6.6	10.7	2.69	4.15	0.51	0.1	4.6	73	3.92	393	1
8038	39	1	173	73	43	34	88	112	26.3	6.5	19.8	6.03	2.25	1.3	3.6	6.77	72	4.3	315	1
8039	52	0	163	65	13	17	109	19	18	4.9	13.1	4.38	1.02	1.65	2.22	5.7	65	5.21	421	1
8040	47	1	168	66	24	19	97	21	12.2	3.6	8.6	5.64	1.01	1.78	3.36	4.05	75	5.65	398	1
8041	56	0	160	61	12	21	91	16	10.1	3.2	6.9	6	2	1.53	3.47	3.71	58	5.67	338	1
8043	75	1	177	85	27	26	86	42	14.6	4.7	9.9	3.66	1.42	1.42	1.53	4.86	76	5.13	239	1
8044	73	1	171	80	26	28	87	17	16.6	4.4	12.2	5.58	1.42	1.22	3.65	4.86	75	5.13	384	1
8045	39	1	168	75	38	32	113	28	12.7	3.6	9.1	3.49	1.66	0.92	1.74	6.92	76	4.68	372	1
8046	67	0	160	61	22	22	74	12	15.3	5	10.3	4.39	0.87	1.57	2.38	6.26	62	6.16	356	1
8047	40	1	172	70	50	29	102	80	8.8	3.2	5.6	4.44	1.77	0.96	2.6	5.04	57	4.6	373	1
8048	51	0	173	70	22	23	72	17	11.1	3.5	7.6	4.91	2.3	1.09	2.67	3.84	59	5.86	309	1
8049	34	1	175	69	23	23	94	68	13.3	3.9	9.4	5.16	0.97	1.32	3.36	4.43	60	5.2	331	1
8050	46	1	172	64	14	16	84	18	19	5.6	13.4	4.75	0.94	1.93	2.35	3.3	89	4.53	328	1
8051	46	1	172	74	19	22	70	27	10.5	3.6	6.9	4.54	0.66	1.34	2.87	4.69	77	4.89	383	1
8053	55	1	174	80	17	26	82	48	18.4	5.5	12.9	4.74	2.84	1.12	2.2	7.13	107	4.62	468	1
8054	58	1	172	71	20	23	62	29	15.9	5	10.9	4.2	0.88	1.48	2.28	5.11	73	5.55	339	1
8055	44	1	163	73	22	20	131	31	15.2	4.3	10.9	4.54	1.59	1.26	2.48	6.18	59	4.98	284	1
8056	62	1	177	66	13	24	120	44	19	5.8	13.2	5.07	1.94	1.27	2.83	3.09	78	4.86	316	1
8057	40	1	177	69	17	17	90	15	19.6	5.8	13.8	5.03	1.98	1.2	2.84	5.36	68	4.93	313	1
8058	37	1	175	79	13	12	79	20	18.9	5.2	13.7	3.61	1.39	0.91	2	4.7	61	4.37	320	1
8059	51	1	165	64	39	30	102	55	15	4.2	10.8	5.62	1.43	1.31	3.6	4.1	50	5.17	277	1
8060	66	0	149	62	13	24	109	18	9.6	3.5	6.1	5.13	3.78	0.94	2.3	4.91	54	4.54	292	1
8061	77	1	164	68	13	38	65	27	17.4	5.3	12.1	4.29	0.84	1.31	2.56	10.37	128	5.4	390	1
8062	61	0	166	69	9	20	94	11	9.4	2.7	6.7	4.7	0.85	1.37	2.9	6.91	75	5.21	348	1
8063	46	1	169	73	17	17	73	29	11.6	3.9	7.7	4.75	1.92	1.23	2.56	4.86	71	4.28	401	1
8064	54	0	161	69	8	19	72	7	9.8	2.8	7	5.46	0.89	1.75	3.26	4.77	56	5.03	330	1
8065	43	0	161	57	24	25	65	24	7.8	2.5	5.3	4.28	1.12	1.34	2.38	4.24	51	4.86	279	1
8066	60	0	158	57	13	23	82	12	9.6	2.7	6.9	6.34	1.35	1.36	4.3	5.75	58	5.37	351	1
8067	59	1	179	84	10	21	44	17	15.5	5.3	10.2	5.29	1.6	0.99	3.5	4.12	76	4.38	314	1
8068	53	0	160	60	20	25	152	32	5.9	3	2.9	5.09	3.45	1.22	2.14	4.06	68	5.16	329	1
8069	69	0	157	55	14	17	101	18	9.7	3	6.7	5.49	2.38	1.44	2.86	3.22	57	5.24	240	1
8070	73	0	152	64	16	24	67	27	9.4	2.9	6.5	4.79	0.8	1.64	2.75	6.75	57	5.6	392	1
8071	62	1	163	63	12	8	90	18	12.7	5.3	7.4	4.3	5.19	0.83	3.89	4.21	58	4.75	388	1
8072	76	1	171	62	7	17	68	22	15	4.5	10.5	4.38	0.76	1.81	2.19	4.3	58	6.66	294	1
8073	50	0	167	55	6	11	69	21	14.8	4.1	10.7	4.74	1.74	1.3	2.57	6.17	57	4.67	384	1
8074	76	0			18	19	96	24	18.3	5.4	12.9	4.44	1.34	1.65	2.12	4.92	64	4.7	226	1
8075	74	0	162	75	10	23	52	16	15.6	4.1	11.5	6.43	0.98	1.67	4.27	3.65	49	5.95	357	1
8076	68	0	148	63	12	14	85	20	10.2	3.6	6.6	4.18	1.89	1.72	1.52	3.62	65	4.35	318	1
8077	41	0	162	64	9	13	55	9	9.9	3.1	6.8	4.49	0.84	1.45	2.62	4.95	49	4.79	327	1
8078	53	0	166	73	9	19	87	27	27.9	6.8	21.1	5.96	2.01	1.79	3.16	3.65	50	5.15	309	1
8079	53	1	177	82	16	23	79	29	13.3	4.1	9.2	5.14	0.96	1.66	3	4.07	85	5	340	1
8080	45	0	150	60	19	15	80	20	10.7	3.5	7.2	4.4	1.75	1.19	2.34	3.63	46	5.18	295	1
8081	57	1	170	72	13	15	62	24	10.6	3.7	6.9	4.18	0.94	1.43	2.28	4.63	64	5.4	253	1
8082	56	1	179	79	15	21	65	78	20.6	5.2	15.4	4.95	0.95	1.51	2.96	4.89	82	4.84	347	1
8083	73	0	145	50	20	30	39	19	9.9	5.1	4.8	5.98	1.83	1.66	3.4	5.24	53	4.61	414	1
8084	63	0	156	65	28	40	143	34	10	3.3	6.7	4.51	1.92	1.01	2.54	4.39	50	4.92	278	1
8085	65	0	149	64	16	30	136	45	14.1	5	9.1	4.04	0.89	1.52	2.08	6.08	50	4.6	294	1
8086	73	1	161	64	14	30	80	15	14.3	3.5	10.8	5.17	0.89	1.24	3.48	6.46	83	5.83	325	1
8087	59	0	160	64	23	20	97	60	12.8	3.9	8.9	5.39	0.96	2.06	2.85	4.26	51	5.35	320	1
8088	49	1	180	75	35	18	97	150	23.1	5.6	17.5	6.98	2.15	1.74	4.16	5.29	76	5.7	369	1
8089	49	0	152	53	22	30	93	37	6	2.8	3.2	5.21	2.84	1.16	2.63	5.71	78	4.84	307	1
8090	49	1	175	80	27	36	63	112	15	5.1	9.9	4.25	1.46	1.15	2.37	2.93	72	4.95	363	1
8091	48	1	170	68	20	25	73	44	13.5	3.9	9.6	4.48	0.96	1.44	2.56	4.24	66	5.49	373	1
8092	48	0	163	62	19	27	77	28	11.5	3.5	8	4.51	1.11	1.71	2.24	4.75	46	4.98	288	1
8093	51	1	164	64	19	21	87	60	15.3	4.1	11.2	5.94	2.18	1.23	3.62	5.53	64	5.44	427	1
8094	46	1	168	67	32	24	106	30	7.6	2.9	4.7	6.33	2.06	1.3	4	4.02	74	4.65	402	1
8095	46	1	173	78	13	16	77	30	34.2	7.7	26.5	5.56	1.09	1.49	3.52	6.1	50	13.78	272	1
8096	75	1	166	70	13	23	80	18	8.9	3.4	5.5	6.04	2.23	1.62	3.3	3.81	58	6.82	494	1
8097	60	1	167	60	14	20	94	16	16.1	4.5	11.6	5.62	2	1.5	3.12	4.13	84	4.91	632	1
8098	76	1	163	77	10	17	80	16	9.3	2.7	6.6	4.38	1.25	1.13	2.62	5.89	82	5.62	451	1
8099	63	0	154	64	30	31	102	29	28.5	8.5	20	3.77	1.45	1.63	1.42	3.67	47	6.7	310	1
8100	49	1	171	63	20	17	103	40	14	4.6	9.4	5.8	1.95	1.66	3.16	3.51	69	5.7	299	1
8101	59	0	161	63	19	23	77	23	8.6	2.8	5.8	5.67	0.78	1.9	3.38	5.77	51	4.49	471	1
8102	47	1	173	75	12	14	72	15	10.1	3.2	6.9	5.13	1.79	1.11	3.12	4.06	69	4.8	363	1
8103	66	0	149	51	12	28	93	52	15.4	4.2	11.2	4.29	2.13	1.15	2.08	5.92	56	4.9	352	1
8104	46	1	168	74	24	25	85	26	10.7	3.7	7	4.37	1.78	1.21	2.27	3.36	74	4.21	312	1
8105	47	1	181	73	20	23	96	39	19	5.6	13.4	4.28	3.56	1.01	1.49	4.66	83	5.25	351	1
8106	56	1	168	87	54	48	97	39	8.8	3.2	5.6	4.44	1.61	0.92	2.72	4.84	62	5.39	299	1
8107	62	1	172	76	59	51	98	28	14.6	4.7	9.9	5.03	2	1.15	2.88	4.13	56	5.27	428	1
8108	72	1	161	66	22	31	77	34	8.8	3.1	5.7	4.87	1.63	1.13	2.92	7.6	74	4.77	331	1
8109	47	1	161	61	12	25	92	13	11.9	3.5	8.4	5.9	1.89	1.38	3.58	5.71	58	4.6	251	1
8110	46	1	166	70	12	19	61	21	10	3.3	6.7	4.32	0.84	1.63	2.27	4.35	77	5.18	294	1
8111	45	1	174	80	23	23	69	17	13.9	4.1	9.8	4.82	0.82	1.43	2.98	4.85	71	4.55	321	1
8112	46	1	170	77	37	30	117	16	13.9	4.8	9.1	4.22	1.09	1.12	2.56	6.56	80	6.07	346	1
8113	45	1	172	65	17	19	76	32	13	3.9	9.1	5.31	1.95	1.11	3.22	3.52	67	4.81	365	1
8114	41	0	156	71	8	15	92	16	6.2	2.1	4.1	4.68	0.79	1.53	2.76	4.34	61	5	249	1
8115	54	1	167	67	38	23	78	171	16.4	5	11.4	5.55	3.18	1.24	2.72	4.17	70	4.76	352	1
8116	59	1	169	66	23	26	78	17	32.2	7.9	24.3	3.95	1.44	0.94	2.29	5.75	85	5.4	411	1
8117	77	0	171	72	14	27	142	21	18.5	5.6	12.9	5.26	0.77	1.71	3.16	6.88	64	5.38	286	1
8118	58	1	170	79	12	18	67	32	19	5	14	3.71	1.6	1.08	1.83	4.57	62	5.12	271	1
8119	49	1	167	75	14	18	47	62	9	2.9	6.1	6.3	2.27	1.57	3.6	5.86	74	4.92	409	1
8120	54	1	175	79	26	26	58	37	19	6.3	12.7	5.76	1	2.1	3.16	3.72	80	4.1	357	1
8121	51	1	168	67	13	15	55	37	11.7	4.2	7.5	5.72	1.8	1.59	3.23	4.43	58	4.65	383	1
8122	63	0	149	58	16	23	67	15	11.4	3.2	8.2	5.67	1.26	1.28	3.76	5.71	72	4.76	338	1
8123	66	0	146	54	20	24	89	15	13.3	4.3	9	4.23	1.18	1.43	2.21	5.63	54	4.76	261	1
8124	82	0	153	66	17	19	64	17	7.1	2.7	4.4	4.02	0.83	1.55	2.06	5.54	59	8.2	232	1
8125	65	0	149	67	15	20	82	20	16.6	4.4	12.2	5.03	2.29	1.36	2.52	5.73	55	5.07	388	1
8126	44	1	176	92	10	14	81	19	12.3	3.6	8.7	4.56	1.58	1.27	2.5	3.84	68	4.81	242	1
8127	59	1	165	81	21	32	121	23	9.8	3.5	6.3	4.2	0.61	1.4	2.5	6.57	56	5.39	439	1
8128	56	1	172	71	22	22	93	27	8.3	3.2	5.1	4.39	1.78	1.33	2.17	7.61	75	4.43	378	1
8129	78	1	162	70	11	21	80	13	10.8	3.7	7.1	4.5	0.56	1.62	2.6	8.16	74	5.72	338	1
8130	51	0	153	54	22	14	57	42	20.5	5.2	15.3	5.24	2.79	1.52	2.33	4.28	54	5.26	406	1
8131	79	1	162	69	21	29	35	31	11.7	3.9	7.8	3.89	1.75	0.82	2.19	7.74	91	4.95	382	1
8132	53	1	166	72	32	26	119	270	12.6	6.5	6.1	6.87	4.57	1.88	2.7	5.54	70	6.66	379	1
8133	51	1	176	66	28	22	77	42	14	3.9	10.1	6.64	0.74	1.75	4.52	6.96	69	4.41	453	1
8134	38	1	168	79	21	22	106	38	4	2.1	1.9	3.8	0.99	1.4	1.9	5.07	61	4.95	504	1
8135	69	0	158	59	13	20	92	15	11.7	3.8	7.9	4.14	1.64	1.3	2.02	3.77	68	5.49	374	1
8136	47	1	172	78	31	24	76	61	7	2.5	4.5	6.04	1.32	1.4	3.98	3.24	57	5.59	326	1
8137	38	1	172	52	45	135	109	710	22.5	9.8	12.7	5.56	0.64	2	3.24	2.49	54	4.87	368	1
8138	35	1	172	75	53	30	93	114	18.4	6.6	11.8	5.01	3.25	1.2	2.18	5.87	78	5.15	348	1
8139	55	0	168	67	14	40	104	105	17	4.9	12.1	4.54	2.97	1.1	1.96	3.36	70	4.79	354	1
8140	68	1	169	65	15	14	66	28	10.2	3.3	6.9	4.93	1.08	1.14	3.25	5.42	109	4.94	509	1
8141	78	0	155	73	24	29	77	20	8.1	2.9	5.2	4.25	1.51	1.28	2.22	9.58	59	4.9	527	1
8142	69	1	161	66	22	30	89	152	12	4.6	7.4	4.61	1.19	1.62	2.4	7.07	83	4.68	419	1
8143	60	1	169	77	18	17	78	31	11.1	3.9	7.2	4.53	2.18	1.28	2.16	4.44	55	4.91	299	1
8144	58	1	172	78	18	25	86	144	6.4	3.5	2.9	4.72	2.65	1.31	2.08	7.34	70	7.91	392	1
8145	45	1	181	84	21	20	74	203	13.7	4.3	9.4	6.51	2.72	1.26	3.89	6.77	83	8.15	354	1
8146	49	0	162	54	12	14	68	14	6.1	2.2	3.9	6.61	2.06	1.54	4.04	5.4	60	5.36	356	1
8147	60	1	164	66	12	18	81	23	7.5	2.7	4.8	4.24	5.58	0.7	0.75	9.94	81	4.43	265	1
8148	31	1	174	78	26	24	79	48	11.7	4	7.7	5.34	1.18	1.43	3.32	6.72	63	6.31	412	1
8149	28	1	175	73	16	22	90	18	16.6	4.5	12.1	3.87	0.58	1.31	2.27	6.25	83	4.89	340	1
8150	33	1	171	71	26	22	98	22	12.7	4.5	8.2	4.6	2.43	1.32	2.06	4.11	52	4.59	351	1
8151	27	1	172	84	23	24	69	31	6	4.5	1.5	4.14	1.85	0.96	2.26	5.23	70	5.5	334	1
8152	53	1	172	82	15	20	101	46	24.5	7	17.5	4.29	0.99	1.23	2.56	5.17	79	4.22	286	1
8153	61	0	159	56	18	22	113	21	14.3	4	10.3	4.82	1.69	1.31	2.66	3.98	36	4.88	245	1
8154	48	1	169	56	21	24	71	28	13.6	5	8.6	2.97	0.96	2.04	0.45	5.32	52	5.84	359	1
8155	48	1	178	80	17	30	71	58	9.8	3	6.8	5.4	0.79	1.42	3.58	5.49	65	4.78	288	1
8156	59	1	167	62	40	28	123	158	25.6	6.4	19.2	4.79	1.34	1.19	2.93	6.32	107	5.52	431	1
8157	55	0	157	63	22	30	120	28	6.2	2.4	3.8	4.95	1.59	1.61	2.54	4.87	57	4.84	286	1
8158	64	1	165	66	15	18	44	42	14.1	3.4	10.7	6.36	2.16	1.51	3.77	9.23	69	8.74	383	1
8159	63	1	164	66	9	19	87	34	12.7	4	8.7	3.74	1.9	1.02	1.77	6.66	65	5.92	479	1
8160	74	1	162	68	31	42	82	156	14.6	4.4	10.2	6.41	3.15	1.32	3.52	4.74	82	6.39	502	1
8161	74	1	159	78	20	17	65	41	15.2	5.4	9.8	4.7	1.59	1.49	2.42	4.24	67	6.01	455	1
8162	75	1	157	65	21	29	73	20	9.2	2.7	6.5	4.95	1.9	1.15	2.85	9.06	122	5.47	559	1
8163	57	1	174	65	19	23	108	16	15.9	4.6	11.3	3.84	1.33	1	2.17	3.41	65	4.62	259	1
8164	61	1	174	75	15	17	96	25	40.2	9.4	30.8	4.22	1.35	0.91	2.64	4.83	78	5.06	299	1
8165	76	0	155	56	13	12	117	23	9.9	3.3	6.6	3.72	1.09	1.38	1.8	7.46	54	7.36	339	1
8166	46	1	176	80	59	37	117	38	7.9	2.9	5	5.91	2.35	1.18	3.56	6.33	71	5.96	393	1
8167	76	0	149	59	15	23	76	20	15.5	4.2	11.3	7.13	1.13	1.64	4.92	5.95	55	5.29	316	1
8168	52	1	163	62	28	28	108	125	11.5	3.8	7.7	4.98	1.95	1.21	2.8	5.18	91	4.81	399	1
8169	58	1	178	83	24	27	69	36	14.1	4.7	9.4	3.82	2.44	1.27	1.33	4.37	88	5.27	351	1
8170	72	1	166	74	18	23	60	44	10.7	3.4	7.3	5.81	1.49	1.91	3.16	4.33	61	4.71	325	1
8171	69	1	164	76	17	34	64	111	13.3	5.6	7.7	7.04	1.84	2.11	4.01	8.43	91	4.92	436	1
8172	35	1	182	71	19	26	60	42	11.4	3.7	7.7	6	1.23	1.58	3.8	4.29	62	4.38	364	1
8173	40	1	170	63	17	16	74	34	47	9	38	4.71	1.8	1.15	2.66	3.95	74	4.61	402	1
8174	39	1	163	75	33	25	60	87	11.8	3.5	8.3	5.98	1.97	1.26	3.74	4.35	75	5.44	395	1
8175	43	1	164	66	21	16	96	19	14.1	4.6	9.5	3.8	0.65	1.39	2.08	5.16	65	4.79	403	1
8176	37	1	173	70	24	20	80	38	5.4	3	2.4	4.06	1.31	1	2.4	5	70	4.91	273	1
8177	42	1	175	72	25	17	64	23	19	5.4	13.6	4.3	0.9	1.71	2.14	3.75	70	4.76	377	1
8178	54	1	173	66	20	23	81	28	19	5.6	13.4	5.99	3.68	1.49	2.66	4.55	72	5.15	307	1
8179	39	1	176	76	8	17	79	23	14.2	3.9	10.3	4.35	1.22	1.07	2.67	4.19	78	4.53	237	1
8180	70	1	164	65	14	18	74	16	13.1	3.9	9.2	3.78	1.87	1.16	2.36	7.13	68	4.62	343	1
8181	55	1	167	71	50	28	69	106	17.2	4.8	12.4	4.74	1.94	1.25	2.52	3.79	78	4.26	468	1
8182	54	1	165	72	25	40	71	34	11.5	3.5	8	6.19	1.3	1.26	4.28	6.57	78	4.85	354	1
8183	33	1	171	69	6	16	69	24	9	2.8	6.2	4.77	1.02	1.38	2.88	5.24	71	5.14	370	1
8184	64	0	160	60	12	20	138	17	10.8	3.4	7.4	5.5	2.61	1.41	2.78	4.97	50	5.4	264	1
8185	41	1	171	75	15	20	71	37	13.3	3.5	9.8	5.8	1.48	1.65	3.41	5.74	92	5.38	458	1
8186	59	1	182	74	24	26	73	24	11.1	3.3	7.8	4.2	1.73	1.14	2.19	6.27	49	5.47	256	1
8187	56	0	158	49	21	22	105	14	7.9	2.5	5.4	6.68	1.68	1.31	4.53	4.91	67	5.23	304	1
8188	55	1	171	66	32	32	89	43	12.7	3.5	9.2	5.23	2.75	1.29	2.56	4.09	74	4.67	474	1
8189	65	1	182	92	15	22	80	15	17.4	4.7	12.7	5.33	1.25	1.36	3.34	5.73	68	5.03	408	1
8190	56	1	174	77	18	20	59	18	6.6	2.7	3.9	3.53	0.58	1.49	1.75	6.46	83	6.05	266	1
8191	35	1	176	72	17	17	100	32	15.4	4.7	10.7	4.62	1.51	1.07	2.8	5.38	61	4.68	338	1
8192	58	0	166	73	6	26	75	22	12.6	4.2	8.4	5.65	2.62	1.51	2.83	4.44	57	4.34	516	1
8193	74	1	165	67	9	18	95	22	11.8	4.1	7.7	4.1	1.81	1.25	1.94	4.3	100	4.86	523	1
8194	55	1	177	86	54	34	75	42	17.1	5	12.1	4.94	0.97	1.5	2.96	4.45	94	4.33	341	1
8275	65	1	173	81	9	23	76	11	6.3	1.9	4.4	5.12	1.33	1.19	3.26	8.15	120	5.46	464	1
8276	59	1	161	79	33	27	78	39	9	3.4	5.6	6.03	1.47	1.53	3.76	5.18	72	5.48	406	1
8277	83	1	163	83	16	17	84	27	12.6	4.6	8	2.75	0.73	1.23	1.16	3.39	59	6.31	254	1
8278	59	1	170	112	14	19	75	105	8.5	2.9	5.6	4.04	1.67	1.29	1.92	3.51	61	6.22	623	1
8279	66	1	165	79.5	8	17	60	36	18.2	5.1	13.1	4.35	1.69	1.18	2.33	4.88	90	5.1	471	1
8283	44	1	170	71	26	30	73	36	9.4	4	5.4	4.2	3.61	1.16	1.24	3.41	71	5.1	550	1
8284	60	1	170	91	15	21	96	24	18.3	4.8	13.5	3.62	0.91	1.14	2.02	5.02	72	5.62	337	1
8285	62	0	163	68	19	25	102	19	16.1	4.2	11.9	5.97	1.31	1.91	3.4	5.38	49	4.86	290	1
8286	70	1	162	80	24	32	52	24	12.1	4.3	7.8	4.54	2.48	1.1	2.2	5.35	74	4.77	427	1
8287	56	1	174	90	18	29	71	17	9.5	3.3	6.2	5.62	1.08	1.7	3.38	8.94	83	4.64	400	1
8288	68	0	153	73	16	22	83	42	13.2	4.8	8.4	4.62	1.79	1.63	2.1	4.84	40	6.91	319	1
8494	79	1	163	67	27	22	71	27	10.7	4.4	6.3	3.43	1.95	1.17	1.28	4.41	73	8.57	431	1
8495	30	1	174	63	22	20	83	24	10.7	3.7	7	4.94	1.1	1.55	2.84	5.7	65	4.88	333	1
8497	55	1	172	77	51	36	42	48	33.9	7.8	26.1	5.3	2.95	1.21	2.62	6.81	79	10.9	552	1
8503	76	1	172	70	14	17	100	24	8.2	2.9	5.3	4.03	1.72	1.37	1.8	5.87	67	4.91	381	1
8519	75	0	155	59	21	30	68	23	10.9	3.4	7.5	5.35	1.37	1.37	3.3	5.75	61	5.51	445	1
8520	33	1	176	89	18	17	66	31	19	5.2	13.8	5.07	1.2	1.35	3.12	4.73	70	5.57	433	1
8521	76	1	174	92	21	20	89	34	14.6	4.4	10.2	5.39	1.66	1.34	3.22	5.48	89	5.09	395	1
8522	59	0	156	78	33	33	94	30	19	5	14	7.25	2.47	1.38	4.64	4.16	48	4.95	287	1
8523	56	1	172	61	23	25	108	22	28.4	7.2	21.2	4.92	3.46	1.03	2.16	5.94	69	4.32	436	1
8524	57	0	160	61	25	21	96	35	12.9	3.2	9.7	6.72	1.62	1.65	4.26	4.88	50	4.98	325	1
8525	46	0	159	74	36	35	51	17	19	5.1	13.9	6.07	1.34	1.55	3.85	5.87	72	5.52	366	1
8526	60	1	166	63	13	23	75	30	17.9	4.9	13	5.27	2.19	1.72	2.46	3.93	51	6.29	308	1
8527	60	1	172	71	34	33	66	15	11.6	3.3	8.3	5.55	0.77	1.32	3.84	4.78	81	7.2	339	1
8528	39	1	176	75	29	20	86	17	35	8	27	4.35	2.37	1.15	2.02	5.33	90	5.03	497	1
8529	60	1	166	60	24	20	58	25	9.1	3.2	5.9	4.83	1.07	1.22	3.08	7.55	64	4.78	372	1
8530	59	0	170	78	17	22	103	16	10.2	3.3	6.9	5.13	1.14	1.43	3.13	5.63	62	5.02	348	1
8531	54	1	180	88	16	15	48	27	12.6	4.3	8.3	4.75	4.99	0.94	1.32	4.72	70	4.89	498	1
8532	39	1	175	79.5	17	15	130	28	10.9	3.7	7.2	4.75	1.85	1.4	2.42	6.14	77	5.38	312	1
8533	61	0	151	56	23	17	104	39	11	3.7	7.3	5.67	2.65	1.57	2.78	3.08	52	7.61	295	1
8534	46	1	169	74	25	23	67	119	10.1	3.4	6.7	4.36	1.32	1.39	2.31	6.72	72	4.51	349	1
8535	72	1	166	71	19	20	105	17	7.1	2.6	4.5	6.63	1.68	1.08	4.71	3.75	59	5.53	336	1
8536	76	1	171	75	25	23	93	36	10.6	4.2	6.4	3.55	1.84	1.04	1.59	3.85	70	4.77	313	1
8537	83	1	155	74	27	34	144	86	17.1	5.9	11.2	6.64	1.35	1.86	4.11	6.99	64	6.11	390	1
8538	75	1	172	93	21	29	110	25	17.3	5.4	11.9	5.32	2.79	1.35	2.58	4.79	124	6.01	412	1
8539	65	1	164	75	49	39	90	82	12.2	5.9	6.3	5.31	2.67	1.12	2.86	6.18	53	4.84	358	1
8540	76	1	166	69	13	19	71	14	16.6	5.6	11	4.68	0.55	1.7	2.7	10.25	107	7.95	356	1
8541	62	1	166	77	45	34	81	18	16	6.8	9.2	2.36	0.38	1.31	0.86	6.95	87	5.48	414	1
8542	64	1	171	83	29	28	107	15	24.7	7.8	16.9	3.82	1.61	1.26	1.76	3.91	76	5.18	390	1
8543	55	1	175	76	45	21	104	36	11.8	6	5.8	7.33	15.49	0.91	4.2	6.29	70	4.35	278	1
8544	55	1	162	66	15	22	102	27	15.3	5.5	9.8	4.44	1.14	1.33	2.54	4.83	70	4.99	366	1
8545	59	1	172	73	32	37	63	33	16.5	5.2	11.3	4.12	1.58	1.17	2.16	4.94	67	5.36	376	1
8546	55	1	174	87	30	33	72	23	16.1	5	11.1	4.26	1.87	1.18	2.14	6.3	95	5.07	403	1
8547	55	1	179	98	55	45	87	118	13.4	4.9	8.5	3.92	1.65	0.99	2.1	5.57	76	5.7	520	1
8548	55	0	174	75	22	25	142	34	15.5	4.7	10.8	4.63	2.55	1.36	2	3.99	63	5.51	382	1
8549	55	1	167	67	26	25	100	34	10.9	3.4	7.5	5.25	1.86	1.23	3.09	5.43	62	5.08	336	1
8550	54	1	179	93	78	32	118	71	20.7	6	14.7	4.17	1.8	1.08	2.19	4.67	74	5.2	325	1
8551	55	0	163	65	28	23	89	19	10.4	3.5	6.9	4.86	1.72	1.54	2.46	6.4	54	6.01	330	1
8552	58	1	172	76	13	24	74	24	27.1	6	21.1	4.97	1.34	1.24	3.06	4.82	88	6.46	494	1
8553	58	0	148	51	16	24	94	18	8.8	3.5	5.3	7.3	3.19	1.77	3.94	5.66	77	4.99	431	1
8554	70	1	179	80	15	29	87	68	16.1	5	11.1	5.01	1.44	1.52	2.77	8.9	63	4.96	302	1
8555	78	0	155	58	17	19	74	26	10.6	3.4	7.2	5.32	1.61	1.27	3.24	3.95	65	4.74	254	1
8556	53	1	177	73	24	24	72	26	11.2	3.8	7.4	4.24	1.13	1.28	2.4	3.74	72	4.87	318	1
8557	72	1	173	62	10	20	74	47	15.3	6.4	8.9	5.55	6.13	1.12	1.36	5.81	73	4.83	436	1
8558	70	1	164	77	20	26	125	26	8.8	3.5	5.3	7.18	3.43	1.45	4.01	7.13	67	4.95	364	1
8559	75	1	169	76	5	16	70	23	13.2	4.4	8.8	4.1	0.84	1.46	2.22	6.42	66	4.07	315	1
8560	63	1	168	73	15	24	101	19	11	3.8	7.2	3.95	1.51	1.17	2.02	5.6	86	4.44	404	1
8561	54	1	170	78	30	27	57	37	19	6.3	12.7	4.28	2.75	0.98	1.92	6.3	90	5.89	369	1
8562	56	1	176	77	36	38	119	196	20	7.3	12.7	4.28	3.49	1.27	1.26	1.68	56	5.95	417	1
8563	56	1	176	82	19	21	96	30	17	5.2	11.8	4.63	2.02	1.05	2.57	6.98	74	5.01	404	1
8564	59	1	174	72	12	18	135	14	9.5	3.1	6.4	4.91	1.01	1.49	2.92	4.81	67	4.61	288	1
8565	60	0	152	50	20	24	133	34	13.9	4.1	9.8	6.54	3	1.64	3.4	2.99	60	5.68	296	1
8566	52	1	168	68	40	31	72	29	12.1	4.1	8	4.04	1.55	0.99	2.28	7.25	73	7.67	362	1
8567	60	0	151	66	27	31	92	25	9.7	3.4	6.3	4.67	1.83	1.34	2.42	5.27	44	5.63	250	1
8568	54	1	171	75	18	19	112	15	11.7	3.4	8.3	4.07	0.95	1.39	2.2	4	69	4.29	455	1
8569	59	1	177	87	29	26	48	65	9.3	2.8	6.5	5.86	0.83	2	3.44	8.07	60	6.26	335	1
8570	53	1	181	77	11	14	92	32	15.3	4.1	11.2	5.51	2.21	1.26	3.14	3.73	59	6.68	344	1
8571	53	1	173	86	15	16	75	43	15.1	6	9.1	6.25	5.78	1.2	2.16	6.03	67	13.77	407	1
8572	59	0	164	61	11	13	96	22	8.1	6.7	1.4	5.8	3.76	1.16	2.76	4.21	53	4.38	277	1
8573	55	1	170	73	92	76	76	52	12.3	3.7	8.6	5.68	2.22	1.46	3.11	4.89	70	5.4	277	1
8574	59	1	170	81	27	28	84	56	12.9	4.1	8.8	4.27	1.11	1.28	2.44	6.33	81	5.37	280	1
8575	54	1	174	67	10	21	83	35	19	5.7	13.3	5.52	2.47	1.72	2.56	4.84	61	5	273	1
8576	52	0	161	62	13	23	73	16	8.3	2.9	5.4	4.64	2.77	1.32	1.94	3.47	46	4.63	270	1
8577	54	1	179	85	25	21	107	203	21	5.2	15.8	5.65	1.6	1.5	3.35	4.6	83	4.5	375	1
8578	55	1	174	75	39	22	59	45	19	5	14	6.16	0.85	1.87	3.86	5.78	81	4.74	210	1
8579	53	1	176	78	44	42	190	56	18	6.8	11.2	4.99	4.21	1.1	3.2	4.38	64	15.61	243	1
8580	56	1	170	88	40	33	97	45	14.7	4	10.7	6.53	1.93	1.63	3.94	6.74	70	7.93	394	1
8581	52	1	171	64	17	14	115	30	18.3	5.2	13.1	4.33	1.62	1.32	2.2	5.67	68	6.8	286	1
8582	52	1	170	81	22	24	92	49	12.4	4.1	8.3	4.37	0.76	1.42	2.57	5.42	87	4.93	318	1
8583	54	0	158	64	13	21	97	18	19	5.1	13.9	5.79	1.44	1.49	3.58	4.71	66	5.54	351	1
8584	58	1	168	79	14	19	102	18	7.2	2.6	4.6	4.7	0.92	1.22	3.02	4.36	62	4.85	311	1
8585	55	1	158	66	40	36	86	47	15.1	4.5	10.6	4.75	2.95	1.17	2.1	6.13	84	4.76	515	1
8586	54	1	177	81	30	26	75	42	11.4	3.7	7.7	5.4	1.78	1.22	3.29	4.86	93	4.99	412	1
8587	60	1	175	79	23	27	89	28	19	5.5	13.5	6.26	2.24	1.58	3.56	4.04	75	4.69	409	1
8588	58	1	176	84	20	24	71	33	16	4.3	11.7	4.84	1.34	1.42	2.75	6.87	89	5.68	444	1
8589	59	1	161	65	31	27	84	148	13	4.1	8.9	7.12	3.35	1.7	3.74	5.62	88	4.85	526	1
8590	58	1	170	77	35	96	80	109	12.6	4.4	8.2	5.76	1.46	1.67	3.36	3.25	85	4.91	272	1
8591	59	1	164	67	11	20	64	25	18	4.8	13.2	5.09	2.18	1.04	2.96	3.86	71	5.77	445	1
8592	59	0	157	63	74	51	116	35	12.7	4.3	8.4	5.5	2.86	1.1	2.97	4.19	60	5.41	310	1
8593	54	0	158	71	25	23	91	16	12.5	3.6	8.9	4.06	2.51	0.97	1.84	3.52	52	5.23	485	1
8594	71	0	156	79	28	25	162	52	10.6	3.3	7.3	5.53	1.58	1.49	3.25	3.68	45	6.62	308	1
8595	80	1	161	71	10	19	51	32	8.5	3.3	5.2	4.06	2.72	1.12	1.58	4.84	85	5.49	316	1
8596	56	1	168	78	10	28	93	21	12.5	3.8	8.7	4.04	0.95	1.25	2.32	5.6	90	5.54	329	1
8597	72	1	166	68	30	27	75	30	9.3	3.3	6	5.38	2.78	0.99	3	5.74	81	5.61	439	1
8598	69	1	167	80	14	23	92	36	13.3	4.1	9.2	4.62	2.07	0.94	2.64	7.82	137	5.23	505	1
8599	53	1	179	81	23	34	113	68	9.4	3.2	6.2	5.87	1.58	1.42	3.66	4.65	69	5.29	495	1
8600	56	1	161	63	17	18	135	36	15.9	4.4	11.5	5.32	2.06	1.37	2.92	5.03	61	4.91	372	1
8601	65	0	157	82	13	19	49	15	18.5	5.6	12.9	4.88	1.07	1.56	2.78	6.97	52	6.11	332	1
8602	70	1	172	90	13	20	44	31	13.8	4.5	9.3	3.82	0.85	1.23	2.16	5.11	80	5.14	345	1
8603	67	1	167	70	17	25	119	22	6.4	2.4	4	5.42	2.09	1.29	3.08	5.23	61	5.39	253	1
8604	68	0	159	71	26	24	112	32	10.6	3.5	7.1	4.21	2.69	1.23	2.53	4.29	63	6.53	368	1
8605	56	1	168	87	26	22	96	63	16.4	6.3	10.1	5.12	4.84	1.06	1.64	6.85	66	5.23	408	1
8606	57	1	175	81	42	28	85	19	19	6.3	12.7	4.33	0.8	1.37	2.56	4.98	69	7.42	414	1
8607	64	0	162	61	22	26	75	12	7	2.3	4.7	5.63	1.29	1.39	3.6	4.89	49	5.16	321	1
8608	53	0	160	77	18	19	65	19	6.5	2.4	4.1	4.59	1.05	1.66	2.4	6.85	47	4.65	279	1
8609	61	1	170	72	17	20	123	27	10.3	4	6.3	5.36	2.02	1.35	3	4.16	66	5.06	316	1
8610	51	1	172	74	35	35	104	36	13.2	6.1	7.1	4.85	5.97	1.04	0.82	4.03	69	6.84	325	1
8611	66	0	153	68	7	16	72	19	13.7	4.1	9.6	4.65	1.06	1.56	2.56	6.86	67	6.2	350	1
8612	53	1	172	76	27	23	119	39	13	3.8	9.2	5.14	2.71	0.95	2.84	7.22	82	5.8	334	1
8613	51	1	171	78	13	18	66	30	16	4.9	11.1	5.18	1.74	1.12	3.19	6.26	56	5.1	396	1
8614	51	1	174	77	64	58	52	108	8.8	4.1	4.7	5.68	3.16	1.33	2.77	5.1	54	7.3	536	1
8615	54	1	160	66	21	21	65	46	13.1	3.7	9.4	6.64	0.8	1.81	4.43	5.58	66	4.81	256	1
8616	54	0	163	78	33	34	141	23	6.3	2.7	3.6	5.61	1.45	1.6	3.28	5	40	8.19	185	1
8617	51	0	161	66	15	16	43	30	11.1	3.2	7.9	4.59	1.12	1.38	2.65	4.88	52	7.28	312	1
8618	52	1	177	74	18	21	77	28	25	9.5	15.5	3.99	4.79	0.89	0.7	5.69	76	4.35	466	1
8619	55	1	167	82	29	23	90	28	6.7	2.6	4.1	5.68	1.19	1.55	3.54	6.14	82	4.66	298	1
8620	53	1	170	72	35	49	94	71	17	5.8	11.2	4.72	1.22	1.57	2.54	3.96	66	5.09	319	1
8621	53	1	170	83	45	31	82	42	13.3	4.6	8.7	5.04	2.55	1.22	2.54	4.04	87	5.36	432	1
8622	56	1	165	75	18	20	76	40	9.2	3.1	6.1	5.85	1.26	1.14	4.08	5.71	73	4.71	228	1
8623	60	1	174	57	37	31	65	28	18.9	6.3	12.6	4.18	0.86	1.52	2.23	4.03	69	5.79	325	1
8624	60	1	167	64	22	30	56	22	16.9	4.4	12.5	5.79	1.26	1.85	3.31	5.85	87	6.68	472	1
8625	66	1	166	76	63	46	52	103	8.1	3.1	5	4.74	1.01	1.42	2.82	6.38	79	5.67	521	1
8626	55	1	167	68	13	16	66	17	12.7	4.1	8.6	5.79	2.72	1.24	3.19	5.34	72	4.67	397	1
8627	63	0	154	68	7	13	38	12	9.9	3.3	6.6	4.52	1.16	1.54	2.4	9.3	42	5.58	288	1
8628	69	0	147	51	20	27	104	45	11	4	7	5.73	1.73	1.61	3.26	4.42	68	4.22	248	1
8629	73	0	163	57	15	23	91	20	16	4	12	4.9	2.8	0.91	2.59	6.06	55	4.73	422	1
8630	52	1	164	73	50	41	72	55	16.9	4.5	12.4	5.39	2.76	1.35	2.66	3.95	71	6.74	467	1
8631	53	1	176	85	19	27	61	56	19.9	5.3	14.6	5.86	1.58	1.1	3.97	3.86	86	4.68	485	1
8632	70	0	156	74	10	16	57	20	19	5.2	13.8	5.45	2.73	1.04	3.04	5.13	50	4.82	322	1
8633	66	1	171	75	18	25	83	40	13.5	4.2	9.3	9.79	2.59	1.48	7.02	7.39	82	5.16	385	1
8634	60	1	169	75	35	33	77	50	18	5.6	12.4	5.94	3.13	1.24	3.14	5.9	96	5.32	378	1
8635	47	0	151	49	19	17	73	15	19	5.4	13.6	4.39	1.44	1.18	2.49	5.74	52	4.89	303	1
8636	52	0	167	71	39	35	103	30	17.1	4.3	12.8	6.96	1.94	1.52	4.47	3.98	42	6.8	348	1
8637	52	1	175	66	25	26	66	38	14.2	4.2	10	4.59	0.82	1.42	2.76	4.98	66	5.25	252	1
8638	53	0	162	60	44	40	127	32	10.5	4.1	6.4	5.34	2.51	1.46	2.62	3.93	59	4.31	302	1
8639	49	0	160	67	35	30	135	49	11.9	3.6	8.3	6.9	2.34	1.81	3.92	3.49	45	4.96	383	1
8640	47	1	175	80	14	15	78	24	13.5	4.1	9.4	4.65	3.34	1.01	1.97	4.81	82	4.26	361	1
8641	48	0	157	62	25	26	102	18	6.6	1.8	4.8	7.27	0.62	1.69	5.27	5.02	45	5.23	187	1
8642	47	1	176	66	30	35	86	31	15.9	4.3	11.6	6.05	2.2	1.12	3.83	4.84	72	5.62	407	1
8643	49	1	174	73	24	24	116	49	25.8	7	18.8	6.15	4.37	1.08	2.88	5.05	69	4.81	425	1
8644	48	1	178	80	44	37	91	87	9.8	3.3	6.5	5.79	1.28	1.55	3.6	5.43	92	4.34	396	1
8645	49	1	174	71	47	41	66	68	15.1	4.1	11	5.97	2.08	1.67	3.26	5.54	61	4.49	547	1
8646	50	1	171	71	19	28	115	121	13	4.1	8.9	5.64	1.25	1.76	3.26	5.13	65	5.39	342	1
8647	48	1	177	87	30	22	75	37	17.4	4.7	12.7	5.82	1.73	1.1	3.86	5.26	86	5.31	562	1
8648	47	0	166	89	56	43	67	40	15.6	4.3	11.3	4.41	1.59	1.17	2.44	6.37	78	6.31	481	1
8649	48	0	156	65	26	25	91	20	22.5	6.2	16.3	5.64	1.33	1.48	3.5	3.71	50	4.89	251	1
8650	51	0	155	64	16	16	65	21	11.1	3.1	8	4.78	1.57	1.14	2.86	7.01	59	5.61	284	1
8651	51	1	181	100	48	37	58	73	13.2	5.2	8	4.38	4.24	1.03	2.03	5.11	95	7.32	404	1
8652	54	1	175	80	20	24	101	21	19	5.2	13.8	6.18	1.55	1.73	3.68	4.58	84	5.47	288	1
8653	60	1	175	80	23	24	74	50	14.2	4.4	9.8	4.29	1.68	1.34	2.11	7.52	70	4.64	404	1
8654	49	1	168	68	14	13	94	86	18	5.5	12.5	4.56	3.87	1.2	2.67	6.88	56	6.03	330	1
8655	48	1	185	84	51	35	82	61	7.3	2.9	4.4	7.24	2.92	1.37	4.41	6.77	76	5.59	384	1
8656	49	0	167	75	39	25	53	28	14.7	4.4	10.3	5.13	2.54	1.15	2.71	5.2	41	4.99	192	1
8657	47	1	172	76	25	26	57	22	10.7	3.7	7	5.52	1.15	1.56	3.38	3.83	73	5.12	423	1
8658	48	1	173	66	26	22	76	12	14.5	4.2	10.3	4.96	2.66	0.88	2.75	4.13	88	5.08	415	1
8659	49	1	168	72	22	22	70	28	7.4	3.5	3.9	4.99	2.6	0.98	2.71	4.67	67	5.75	339	1
8660	48	1	175	88	33	26	66	34	11.9	4.1	7.8	5.68	2	1.3	3.38	7.3	81	4.95	314	1
8661	48	0	161	63	43	24	123	119	18.9	5.1	13.8	6.48	2.22	1.71	3.66	5.97	63	4.29	362	1
8662	48	1	173	75	31	34	101	109	20.1	6.6	13.5	7.28	5.41	1.28	3.3	4.82	79	4.32	430	1
8663	48	1	164	62	20	25	72	41	16.1	4.4	11.7	5.48	2.49	1.34	2.9	7.88	71	5.58	340	1
8664	46	1	162	62	26	19	105	38	10.9	4.2	6.7	4.09	2.63	1.1	1.68	3.52	66	3.71	291	1
8665	46	0	167	78	12	16	66	18	12.8	3.1	9.7	4.69	1.03	1.47	2.7	4.07	54	5.88	316	1
8666	59	1	170	84	41	28	68	154	13.7	4.7	9	5.3	1.75	1.57	2.86	5.65	61	5.35	409	1
8667	48	1	166	65	30	17	78	36	19	5	14	5.08	1.93	1.17	2.94	4.74	73	5.12	324	1
8668	47	1	170	66	34	36	128	108	11.4	4.8	6.6	7.59	5.05	1.43	3.64	5.25	73	6.42	369	1
8669	48	0	164	67	28	23	63	23	7.6	2.4	5.2	4.66	0.83	1.47	2.78	7	41	6.02	418	1
8670	46	1	167	68	29	26	114	32	10.1	3.4	6.7	4.52	1.22	1.1	2.81	5.93	60	4.6	295	1
8671	46	0	160	65	36	29	75	56	5.8	2.4	3.4	5.98	1.76	1.84	3.26	4.99	55	5.56	394	1
8672	46	1	169	69	19	19	80	49	7.2	2.9	4.3	4.72	2.69	1.02	2.36	3.96	49	5.01	397	1
8673	44	1	165	75	22	21	85	64	15.4	4.2	11.2	4.69	2.57	1.21	2.19	5.11	74	4.65	508	1
8674	46	1	174	75	18	19	52	39	9.8	3.4	6.4	4.84	1.05	2.78	1.54	4.29	58	4.85	310	1
8675	47	1	168	85	16	14	61	23	19	5.8	13.2	5.4	1.91	1.41	3.04	5.31	78	5.33	338	1
8676	44	1	179	77	13	21	55	20	6.2	2.7	3.5	5.46	1	1.71	3.25	5.64	72	4.88	554	1
8677	45	1	163	60	41	33	99	43	16.5	5.1	11.4	5.04	2.03	1.13	2.9	6.74	96	4.93	370	1
8678	44	0	157	61	17	18	56	30	8.9	2.9	6	5.44	1.11	1.78	3.1	3.67	44	5	223	1
8679	44	1	166	72	24	18	77	20	7.8	2.9	4.9	3.66	0.88	1.17	2.05	5.14	76	5.88	377	1
8680	49	1	169	81	35	31	81	69	16	4.9	11.1	7.05	2.89	1.48	4.12	4.33	64	6.56	412	1
8681	49	1	173	78	11	9	54	65	15.2	4.6	10.6	4.87	3.1	1.06	2.26	3.97	66	4.08	403	1
8682	49	1	175	82	9	17	85	27	7.2	2.7	4.5	5.86	0.97	1.57	3.8	4.14	55	5.69	296	1
8683	63	1	163	67	13	21	101	17	14	4	10	3.83	1.07	1.14	2.15	5.45	78	5.1	343	1
8684	43	1	171	67	38	26	91	66	13.2	3.7	9.5	6.63	1.34	1.4	4.56	3.44	63	5.53	416	1
8685	43	0	159	65	26	21	77	21	14.2	4	10.2	5.66	3.1	1.22	2.89	5.39	51	6.82	420	1
8686	68	0	154	56	15	26	69	16	8.8	2.8	6	4.58	2.01	1.47	2.1	5.49	65	5.32	364	1
8687	48	1	182	88	17	16	88	31	15.5	4.4	11.1	4.4	1.21	1.32	2.48	5.26	84	4.78	320	1
8688	51	1	162	69	22	23	65	26	16.9	4.7	12.2	4.64	2.53	1.12	2.26	4.26	73	5.04	498	1
8689	51	1	168	61	12	18	76	84	13.5	4.5	9	6.77	1.17	2.89	3.3	4.91	68	7.79	476	1
8690	47	1	167	65	22	17	96	35	13	4.2	8.8	4.51	2.7	1	2.16	5.58	85	4.61	356	1
8691	46	1	174	80	20	19	61	35	5	2.8	2.2	5.49	2.16	1.51	2.9	5.62	94	5.48	383	1
8692	47	1	171	78	42	35	95	86	13	4.1	8.9	5.67	2	0.9	3.77	4.5	90	4.91	481	1
8693	47	1	176	85	60	39	111	38	10.8	3.9	6.9	4.62	1.83	1	2.7	7.45	74	4.77	356	1
8694	47	0	159	62	27	29	99	49	12.9	4	8.9	4.66	1.29	1.85	2.16	5.62	58	4.74	426	1
8695	73	0	145	60	16	18	174	23	9.8	3.4	6.4	8.08	2.59	1.42	5.36	6.16	55	4.82	410	1
8696	43	1	173	74	70	57	86	38	20.8	6	14.8	4.7	1.26	1.02	3.05	4.75	63	6.23	298	1
8697	45	1	178	81	35	24	81	54	14.2	4.7	9.5	5.39	1.32	1.36	3.37	8.21	73	5.25	421	1
8698	43	1	166	66	19	15	114	22	11.3	3.4	7.9	6.75	1.69	1.56	4.34	4.93	71	5.24	368	1
8699	48	0	153	50	16	19	125	14	6	3.2	2.8	5.75	1.81	1.55	3.3	3.27	46	4.98	290	1
8700	43	1	155	68	35	37	73	69	19.8	5.5	14.3	5.5	2.98	1.37	2.64	4.33	79	4.48	465	1
8701	46	0	163	65	45	42	93	34	14.4	4.4	10	5.64	1.32	1.84	3.14	3.43	57	4.74	247	1
8702	49	1	176	83	23	23	92	48	11.8	3.9	7.9	4.69	1.86	1.02	2.74	6.89	74	4.45	255	1
8703	49	1	168	62	14	20	95	45	13.8	4	9.8	5.55	1.99	1.32	3.24	7.06	72	4.89	354	1
8704	49	1	183	88	22	24	56	34	19	5.1	13.9	5.84	1.69	1.48	3.52	5.22	108	4.69	588	1
8705	68	1	161	70	22	27	94	27	9.2	2.9	6.3	5.97	1.34	1.47	3.83	7.23	76	4.68	312	1
8706	46	1	172	64	42	33	81	79	20.3	6.2	14.1	5.67	7.2	0.83	2.03	5.8	98	4.89	473	1
8707	45	1	170	75	58	33	99	68	29.6	7.6	22	5.15	1.96	1.12	3.05	8.14	76	4.65	361	1
8708	46	1	179	85	25	20	85	26	17.2	5.2	12	4.08	2.69	1.1	2.6	6.81	68	10.25	312	1
8709	47	1	176	78	21	23	92	33	13.6	3.9	9.7	5.27	1.08	1.75	2.98	8.44	74	4.38	375	1
8710	45	1	174	76	18	21	102	79	14.2	4.7	9.5	6.15	5.31	1.14	2.36	4.18	76	5.66	531	1
8711	46	1	175	74	30	26	111	58	9.1	3.2	5.9	5.17	1.64	1.33	3.02	5.04	82	4.76	454	1
8712	46	1	174	85	33	30	67	40	12.5	4.1	8.4	4.76	1.75	1.29	2.6	5.18	78	4.59	594	1
8713	45	1	176	82	12	13	90	24	11	3.4	7.6	7.65	1.03	1.74	5.4	6.83	63	4.49	464	1
8714	67	1	175	88	14	24	92	29	8.8	3.4	5.4	4.26	1.42	0.99	2.56	6.72	64	5.17	505	1
8715	42	1	180	102	61	45	67	47	21	5.7	15.3	5.33	3.11	1.01	2.76	5.45	70	8.26	340	1
8716	42	1	175	91	32	29	77	94	13.5	5	8.5	9.83	13.91	1.32	5.6	6.53	67	3.91	415	1
8717	42	1	174	94	9	22	50	39	26	6.6	19.4	5.77	1.12	1.38	3.83	4.33	69	5.37	472	1
8718	42	1	175	86	114	123	124	57	19	6.1	12.9	5.37	8.08	0.92	0.41	4.27	38	4.25	306	1
8719	43	1	170	78	98	50	137	65	6.6	2.6	4	5.07	0.84	1.3	3.35	4.07	56	4.59	322	1
8720	43	1	166	70	38	23	78	36	16.3	4.6	11.7	6.22	1.53	1.48	3.98	5.4	62	5.19	345	1
8721	42	1	172	79	78	39	154	35	23.7	6.2	17.5	6.34	1.41	1.4	4.24	4.8	76	3.98	279	1
8722	46	1	171	74	29	29	74	67	8.3	3.8	4.5	6.01	4.23	1.05	2.84	5.34	78	5.24	408	1
8723	48	1	168	73	52	37	53	36	27.4	7.2	20.2	4.08	2	1.01	2.07	5.11	90	3.77	408	1
8724	48	1	185	87	24	19	94	68	23.4	6.9	16.5	5.01	4.69	1.02	3.1	4.18	64	6.2	473	1
8725	65	1	166	71	12	19	52	18	19	5.7	13.3	5.11	1	1.64	2.97	5.43	81	5.87	271	1
8726	46	1	175	73	17	17	57	20	18.5	4.8	13.7	5.6	1.51	1.33	3.52	5.77	71	5.17	370	1
8727	47	1	182	85	39	41	68	33	13.3	4.8	8.5	5.34	3.92	1.24	2.14	5.1	53	5.63	404	1
8728	46	1	175	78	18	19	65	27	10.7	3.3	7.4	6.5	1.71	1.61	4.04	3.28	80	4.87	423	1
8729	58	0	160	63	19	24	91	25	16.9	4.9	12	5.06	1.47	1.13	3.2	5.31	54	5.07	320	1
8730	45	1	164	64	11	22	64	46	15.6	4.6	11	5.29	4.72	1.07	1.86	6.06	80	5.27	500	1
8731	44	0	168	75	46	47	82	62	6.2	2.4	3.8	4.26	0.93	1.5	2.3	3.89	56	5.83	233	1
8732	45	0	162	79	45	34	102	76	8.4	3	5.4	5.25	1.73	1.37	3.02	4.47	65	4.45	409	1
8733	47	1	174	70	11	16	71	20	17	5.6	11.4	3.23	0.41	1.14	1.88	6.36	63	5.32	257	1
8734	44	1	163	61	18	18	72	23	13.9	3.9	10	4.49	0.8	1.3	2.79	4.36	61	4.65	296	1
8735	48	1	167	75	57	37	73	77	15.5	5.3	10.2	4.69	1.73	1.3	2.52	4.68	74	5.91	615	1
8736	44	1	165	71	22	23	94	15	9.4	3.4	6	5.08	1.69	1.43	2.8	6.03	63	5.12	189	1
8737	45	0	154	70	28	30	66	23	8.9	2.9	6	5.92	1.45	1.67	3.52	4.59	64	5.4	286	1
8738	42	1	166	68	40	28	49	49	26.6	6.8	19.8	4.77	0.94	1.51	2.79	3.09	55	4.37	262	1
8739	42	1	178	74	36	26	70	25	15.4	4.4	11	5.28	1.15	1.22	3.48	5.7	77	5.61	414	1
8740	43	0	162	58	12	14	88	17	11.4	3.3	8.1	4.09	0.51	1.36	2.48	3.05	55	5.12	183	1
8741	43	1	175	80	77	53	97	95	17.7	6.2	11.5	4.67	3	1.17	2	3.36	66	9.15	386	1
8742	47	1	172	67	14	27	54	67	14.6	5.1	9.5	5.04	0.95	1.61	2.96	3.44	41	7.04	373	1
8743	53	0	151	58	28	24	81	32	8.5	3.4	5.1	6.77	2.68	1.65	3.78	7.4	48	6.06	314	1
8744	67	0	153	52	21	24	51	22	9.7	3.4	6.3	3.93	2.55	1.18	1.48	4.77	25	5.38	322	1
8745	46	1	172	77	23	22	60	31	19	5.3	13.7	4.84	1.86	1.15	2.76	3.57	71	5.14	210	1
8746	44	1	178	89	35	26	81	100	10.9	5.2	5.7	5.15	2.93	1.42	2.26	7.89	70	6.18	553	1
8747	46	1	169	76	42	22	84	49	12.4	3.9	8.5	6.52	1.83	1.64	3.96	6.58	79	4.7	415	1
8748	41	1	162	66	13	16	106	41	12.9	4.3	8.6	3.82	2.83	0.89	1.52	7.16	74	4.42	467	1
8749	42	1	170	79	61	41	91	123	15.5	4.5	11	5.19	1.84	1.18	3.09	3.46	73	5.59	536	1
8750	42	1	168	73	23	21	89	35	19	5.1	13.9	5.13	1.01	1.63	3	5.12	58	5.34	224	1
8751	43	1	175	68	16	15	80	24	11	4.4	6.6	3.52	2.43	0.78	1.52	5.12	61	4.51	367	1
8752	43	1	175	98	73	47	121	161	12.7	4.7	8	6.37	4.04	1.18	3.17	4.63	51	6.79	324	1
8753	40	0	157	61	16	22	71	13	11.9	3.9	8	5.03	0.97	1.74	2.8	4.66	48	4.81	350	1
8754	40	1	175	61	39	65	96	228	7.2	3	4.2	9.01	1.48	2.27	6	2.8	53	4.01	394	1
8755	40	1	175	82	24	19	87	23	26.8	7	19.8	4.88	1.07	1.2	3.14	5.36	71	4.95	316	1
8756	41	1	172	82	22	16	89	54	9.2	2.9	6.3	6.17	1.2	1.69	3.88	3.86	68	5.32	386	1
8757	41	1	170	80	27	26	105	44	13.3	4.1	9.2	4.21	0.71	1.47	2.38	5.05	60	4.5	451	1
8758	41	1	183	78	23	43	79	14	24	6.3	17.7	3.47	0.92	1.21	1.8	5.71	73	4.52	318	1
8759	42	1	178	81	41	35	84	38	7.8	4.2	3.6	4.23	2	1.06	2.17	5.22	52	4.81	429	1
8760	42	1	175	81	59	36	88	29	11.3	3.6	7.7	5.45	2.52	1.1	3.09	5.13	88	4.68	353	1
8761	41	1	173	79	47	27	106	49	27.6	7.2	20.4	6.47	1.94	1.55	3.95	4.28	83	5.86	382	1
8762	42	1	168	80	87	60	87	159	12	5.8	6.2	6.59	6.18	1.33	2.17	2.21	59	4.72	352	1
8763	41	0	160	76	20	16	52	32	12.5	3.1	9.4	5.84	2.43	1.15	3.48	5.59	47	5.15	349	1
8764	42	0	150	50	23	24	66	15	5.8	2.2	3.6	4.89	1.31	1.44	2.8	3.23	53	4.6	283	1
8765	41	1	171	86	35	27	74	53	8.3	2.1	6.2	4.75	3.87	1.05	1.76	4.48	64	5.59	326	1
8766	43	1	172	65	62	37	76	62	13.1	5.1	8	6.05	3.06	1.34	3.18	4.31	77	5.04	416	1
8767	43	1	168	73	38	50	73	112	18.6	5	13.6	6.12	12.76	1.12	1.36	5.9	55	5.78	350	1
8768	39	1	176	72	14	17	83	20	24.9	6.8	18.1	4.28	3.53	0.88	2.96	5.03	50	6.33	388	1
8769	39	1	169	75	60	47	86	86	9.4	4.4	5	5.34	2.49	1.23	2.86	4.9	66	5.32	378	1
8770	40	1	173	75	16	31	58	15	8.2	2.5	5.7	5.13	0.77	1.99	2.76	4	45	4.73	198	1
8771	44	1	170	69	34	30	66	19	19	5.8	13.2	5.99	1.74	1.53	3.59	6.27	53	6.24	332	1
8772	41	1	162	76	37	29	97	99	16.4	4.7	11.7	5.38	2.74	1.18	2.83	5.19	52	5.63	461	1
8773	42	1	168	77	51	35	62	60	11.8	3.9	7.9	3.34	1.21	0.86	1.88	4	73	6.43	303	1
8774	40	1	174	72	25	30	66	34	19	5.3	13.7	3.91	2.14	0.99	1.85	5.23	76	6.75	479	1
8775	45	1	164	65	9	15	100	24	18	5.7	12.3	2.64	0.65	1.37	0.94	3.37	55	9.01	251	1
8776	44	1	172	81	36	21	82	59	9.8	3.3	6.5	4.86	0.94	1.23	3.16	7.81	77	4.84	415	1
8777	45	1	171	81	92	79	88	152	15.6	5	10.6	4.35	1.63	1.46	2.08	3.78	55	6.12	244	1
8778	44	1	163	67	71	55	87	64	30.8	8.8	22	4.39	1.99	1.26	2.13	4.46	72	5.38	445	1
8779	39	0	164	71	38	29	87	24	13.1	4.1	9	5.06	1.51	1.41	2.9	4.12	63	4.84	317	1
8780	43	1	165	60	43	25	92	60	18	5.4	12.6	4.66	4.09	1.07	3.92	4.26	54	4.81	393	1
8781	42	1	177	83.5	23	23	79	35	16.4	4.6	11.8	5.44	1.44	1.39	3.33	4.04	70	4.64	426	1
8782	41	1	175	89	26	23	91	55	10.5	3.6	6.9	4.51	1.22	1.22	2.68	5.86	93	4.36	349	1
8783	47	1	169	73	28	20	73	30	9.1	3.1	6	4.09	0.69	1.58	2.16	6.29	68	5.48	297	1
8784	41	1	164	85	30	24	135	41	6.7	2.9	3.8	6.37	1.87	1.43	4	3.88	64	4.51	482	1
8785	43	1	167	79	58	42	86	36	26.1	6.2	19.9	5.55	0.86	1.55	3.57	9.57	90	5.24	303	1
8786	43	1	167	79	32	25	76	31	10.9	3.3	7.6	6.45	1.8	1.54	4.01	3.79	76	5.07	426	1
8787	41	1	169	77	45	30	67	30	13.4	3.8	9.6	6	1.6	1.27	3.93	5.83	76	4.34	410	1
8788	45	1	171	83	17	19	112	32	12.3	3.6	8.7	7.57	1.55	1.44	5.36	4.72	72	4.97	416	1
8789	42	1	169	76	92	63	109	93	11.5	3.7	7.8	6.1	0.91	2.02	3.62	4.43	75	5.63	499	1
8790	42	1	172	74	23	28	142	24	16.3	4.9	11.4	4.64	1.34	1.12	2.85	5.29	82	4.96	476	1
8791	43	1	182	98	23	23	86	82	15.7	4.7	11	6.77	3.41	1.27	3.8	5.27	55	4.22	415	1
8792	43	0	165	75	30	31	75	17	8.6	2.9	5.7	5.04	1.94	1.49	2.58	4	41	5.02	261	1
8793	40	1	173	79	34	28	112	57	11.4	4.1	7.3	4.32	0.89	1.16	2.72	4.54	69	5.07	294	1
8794	42	1	170	61	17	13	82	32	15	4.5	10.5	4.47	1.38	1.27	2.51	4.38	67	4.77	363	1
8795	39	1	166	67	62	32	85	44	9.5	3.2	6.3	5.57	1.76	1.25	3.44	4.2	71	5.14	365	1
8796	44	1	164	70	63	44	90	38	13.1	4	9.1	7.49	1.98	1.33	5.17	4.74	59	4.71	311	1
8797	39	1	183	91	35	22	106	24	12	3.8	8.2	5.52	0.77	1.39	3.74	3.92	69	4.74	330	1
8798	41	1	172	81	26	23	89	43	19	5.4	13.6	4.4	2.25	1.06	2.22	4.04	89	4.74	330	1
8799	39	1	167	77	34	27	72	37	14.1	4.4	9.7	4.37	2.14	0.87	2.43	5.95	82	5.08	491	1
8800	43	1	169	77	37	25	103	49	7.2	2.9	4.3	5.82	2.43	1.27	3.34	3.8	68	5.23	450	1
8801	40	1	170	75	45	37	83	90	13.1	4.4	8.7	5.57	2.81	1.51	2.66	4.77	65	6.74	431	1
8802	43	1	169	77	41	30	64	26	13.7	7.7	6	5.91	7.64	1.09	4	5.04	63	5.88	374	1
8803	39	1	177	76	25	19	71	12	13.9	4.9	9	4	1.01	1.5	2	4.21	69	4.47	315	1
8804	44	1	175	77	15	19	107	22	5	2.7	2.3	5.28	2.02	1.23	3.04	5.39	84	4.35	405	1
8805	41	1	178	94	53	39	113	44	14.4	5.3	9.1	4.62	3.2	1.1	1.92	5.32	82	4.67	407	1
8806	38	1	170	82	72	40	87	87	18.6	4.9	13.7	6.43	2.48	1.33	3.86	4.76	60	5.34	441	1
8807	41	1	169	66	50	30	119	66	12.3	3.8	8.5	6.01	0.95	1.94	3.6	6.55	74	4.24	248	1
8808	44	1	173	98	56	31	61	46	42.6	9.8	32.8	4.9	3.31	0.95	2.3	3.59	74	5.73	507	1
8809	45	1	167	70	15	14	83	27	11.7	3.4	8.3	5.96	1.05	1.67	3.76	4.2	76	5.06	360	1
8810	41	1	165	60	28	22	65	27	10.5	3.3	7.2	4.5	1.25	1.52	2.36	4.52	69	5.05	388	1
8811	40	1	177	75	34	24	91	41	7.2	2.6	4.6	5.75	2.19	1.44	3.22	4.67	71	5.04	339	1
8812	42	1			26	17	112	163	10.9	3.5	7.4	5.54	1.49	1.49	3.3	5.08	62	6.75	292	1
8813	43	1	173	83	27	29	83	26	11.3	4	7.3	5.23	1.65	1.42	2.98	4.13	62	4.79	279	1
8814	42	1	166	66	53	44	101	29	18.8	5	13.8	6.23	1.28	1.7	3.89	5.31	88	4.56	323	1
8815	43	1	175	79	40	36	55	47	8	2.9	5.1	5.1	1.69	1.65	2.6	4.43	55	6.21	343	1
8816	41	1	172	86	34	27	71	34	16.4	5	11.4	5.04	0.95	1.49	3.08	3.01	77	4.93	443	1
8817	41	1	176	82	41	31	91	79	11.2	3.7	7.5	5.3	2.99	0.94	2.86	3.38	78	5.27	440	1
8818	40	1	170	85	55	29	112	30	19	6	13	3.38	1.2	1.01	1.77	3.99	74	5.06	278	1
8819	40	1	159	76	18	19	88	26	8.4	2.8	5.6	5.47	1.22	1.28	3.58	3.78	72	5.1	339	1
8820	43	1	168	71	45	36	91	40	13	4.1	8.9	5.28	2.34	1.2	2.91	4.05	65	4.49	305	1
8821	43	1	165	71	34	30	75	33	19	5.5	13.5	6.78	1.99	1.81	3.98	3.71	60	4.67	351	1
8822	40	0	166	72	49	34	58	33	13.4	4.4	9	4.98	3.88	1.09	1.95	4.58	51	5.25	296	1
8823	39	1	165	70	39	28	95	30	14.8	6.3	8.5	5.27	5.05	0.98	1.76	4.42	64	6.31	461	1
8824	39	0	167	73	14	12	82	15	12	3.4	8.6	5.13	1.56	1.48	2.87	3.58	61	4.29	304	1
8825	39	1	168	68	21	26	91	28	13.1	4.1	9	5.01	1.38	1.22	3.1	4.66	65	5.32	472	1
8826	39	1	171	68	29	25	93	27	12.2	3.7	8.5	5.39	1.57	1.23	3.38	5.31	56	4.48	455	1
8827	38	1	175	81	21	18	81	31	10.3	3.6	6.7	5.51	4.53	1.19	2.06	3.92	57	5.97	413	1
8828	39	1	171	80	40	31	86	53	15	5.2	9.8	4.18	2.13	1.15	1.96	3.09	55	4.39	373	1
8829	43	1	176	93	12	17	82	23	12.5	4.3	8.2	5.65	1.22	1.39	3.65	5.11	68	4.58	277	1
8830	38	1	175	83	83	44	81	83	17.3	5.2	12.1	5.82	1.47	1.8	3.28	4.72	68	5.02	425	1
8831	43	0	162	58	21	23	60	58	9.2	4.1	5.1	5.45	3.2	1.37	2.48	3.97	54	5.98	281	1
8832	39	1	172	76	36	29	88	29	18.5	6.5	12	3.39	1.81	1.08	1.4	4.04	82	5.26	502	1
8833	38	1	165	70	33	26	74	29	11.1	3.7	7.4	5.09	1.69	1.25	3	4.34	86	4.63	555	1
8834	43	1	176	89	16	22	91	55	18.5	6.1	12.4	3.82	1.35	1.2	1.94	5.05	60	5.19	436	1
8835	40	1	170	67	15	20	88	41	14.7	4.4	10.3	4.87	1.26	1.24	3	5.89	77	5.28	480	1
8836	42	1	170	80	86	40	101	27	11.6	3.5	8.1	6.07	1.86	1.65	3.49	6.93	84	4.61	405	1
8837	44	1	171	76	45	26	103	28	9.1	3.1	6	4.34	1.15	1.22	2.54	5.41	70	4.41	348	1
8838	40	1	172	68	55	38	69	56	14.8	5.3	9.5	4.96	2.78	1.24	2.33	3.34	67	4.11	383	1
8839	40	1	170	75	44	33	64	95	14.4	5.4	9	3.53	0.65	1.67	1.54	6.12	85	5.21	411	1
8840	43	1	172	88	17	21	61	30	17.2	4.6	12.6	6.64	2.23	1.29	4.24	6.04	86	5.43	490	1
8841	41	1	161	67	65	44	73	138	10.1	3.8	6.3	5.51	2.67	1.38	2.8	4.93	72	5.22	307	1
8842	40	1	168	69	37	24	63	19	11.2	3.6	7.6	4.42	0.76	1.46	2.58	4.1	72	4.71	361	1
8843	41	1	163	59	19	19	87	28	10.9	2.7	8.2	5.69	1.47	1.21	3.74	4.2	60	5.13	329	1
8844	40	1	165	73	32	17	103	109	14	4.7	9.3	4.38	2.9	0.92	2.01	4.08	77	5.13	352	1
8845	42	1	172	76	79	54	85	21	13.4	4.1	9.3	4.62	1.59	1.29	2.54	6.12	58	4.49	465	1
8846	41	1	171	74	68	43	82	110	16.2	5	11.2	5.13	1.95	1.26	2.9	4.32	56	4.89	438	1
8847	42	1	171	97	19	26	52	50	15.8	4.5	11.3	5.28	2.27	1.44	2.7	5.77	76	5.28	413	1
8848	43	1	169	80	82	52	72	43	16.4	4.9	11.5	3.78	2.09	1	2.36	3.57	70	4.59	371	1
8849	40	1	163	66	14	17	82	19	6.5	2.5	4	5.53	1.78	1.47	3.17	5.94	91	4.5	457	1
8850	39	1	174	70	34	24	87	33	18.6	5	13.6	5.31	3.23	1.08	2.62	4.88	72	5.09	394	1
8851	39	1	172	81	7	9	84	12	13.7	4	9.7	4.68	2.22	0.97	2.6	4.15	73	4.12	404	1
8852	40	1	170	72	19	17	69	39	15.3	4.5	10.8	6.29	1.14	1.45	4.27	5.91	62	5.07	317	1
8853	37	1	167	79	19	19	60	59	11.5	4.5	7	5.75	4.46	1.12	2.4	4.33	64	6.19	414	1
8854	38	1	175	73	34	29	93	79	10.8	3.4	7.4	7.22	1.31	2.12	4.44	5.33	74	4.71	401	1
8855	38	1	174	81	78	42	63	38	15.6	4.1	11.5	5.06	1.49	1.02	3.3	5.37	73	5.19	349	1
8856	40	1	173	87	17	20	68	15	17.8	4.5	13.3	5.48	1.43	1.11	3.66	6.86	86	4.48	392	1
8857	37	0	159	77	17	23	60	13	7.5	2.8	4.7	3.16	1.63	0.85	1.5	4.97	58	5.13	325	1
8858	42	1	171	72	34	35	106	48	25.1	6.5	18.6	4.84	3.2	1.18	2.06	3.22	69	4.29	339	1
8859	42	1	177	84	27	26	70	239	8.9	3.4	5.5	6.39	2.92	1.68	3.25	5.13	60	5.84	395	1
8860	41	1	175	79	15	18	95	29	19	6	13	4.21	3.87	1	3.2	4.78	79	5.22	401	1
8861	39	1	176	99	48	27	68	171	17.5	5	12.5	5.08	2.32	1.46	2.46	7.38	75	5.02	405	1
8862	40	1	175	79	38	25	74	38	11.2	3.5	7.7	6.01	1.43	1.37	3.92	5.52	74	4.69	552	1
8863	38	1	184	99	19	20	117	29	12.9	3.7	9.2	4.69	1.44	1.17	2.8	5.15	72	4.69	358	1
8864	39	1	177	97	36	29	113	67	11.2	5.1	6.1	5.11	5.84	1.15	1.04	5.16	83	4.99	413	1
8865	39	1	158	57	46	37	80	54	28.6	7.1	21.5	4.75	1.16	1.32	2.85	4.97	62	4.59	309	1
8866	38	1	168	79	142	72	156	119	14.4	4.5	9.9	5.63	2.41	1.22	3.2	5.73	56	9.65	315	1
8867	39	1	168	66	29	19	102	33	11.9	4.1	7.8	5.37	2.31	1.22	3	4.98	83	4.91	477	1
8868	36	1	173	71	72	37	116	57	8.1	3.5	4.6	5.13	2.23	0.85	3.16	6.14	65	4.54	399	1
8869	38	1	172	77	25	22	53	45	15	4.4	10.6	4.69	1.42	1.19	2.79	6.08	89	4.98	347	1
8870	39	1	177	85	13	19	65	22	12.1	4.7	7.4	5.22	2.37	1.07	2.96	6.9	82	4.53	371	1
8871	38	1	172	73	27	21	73	18	13.5	4.8	8.7	3.62	0.98	1.22	1.91	4.16	66	4.84	384	1
8872	40	1	167	79	35	22	54	25	11.2	4.2	7	5.81	3.26	1.13	3.05	4.52	63	5.36	458	1
8873	38	1	164	68	19	21	76	61	15.6	4.4	11.2	5.59	2.72	1.38	2.85	5.89	52	4.61	372	1
8874	37	1	167	75	31	26	73	43	19	5.7	13.3	6.41	1.69	1.28	4.28	5.5	82	5.06	385	1
8875	37	1	182	69	61	43	39	31	8.9	3.7	5.2	4.59	1.26	1.43	2.53	4.91	73	4.74	364	1
8876	37	1	161	61	44	32	82	67	10.7	3.7	7	4.7	1.94	1.03	2.7	5.65	62	5.11	616	1
8877	36	1	175	73	26	24	99	44	10.6	3.6	7	5.43	2.5	1.35	2.83	3.15	66	5.17	409	1
8878	39	1	174	73	44	49	82	193	9.1	3.6	5.5	4.91	1.98	1.64	2.28	6.35	80	5.9	484	1
8879	39	1	180	128	42	36	85	50	8.7	2.9	5.8	6.34	2.09	1.31	3.98	3.72	71	5.06	496	1
8880	46	1	172.5	74	28	32	68	37	12.9	3.6	9.3	5.43	1.98	1.37	3.07	7.18	90	5.05	452	1
8881	56	0	160	65	27	27	80	37	16.7	4.8	11.9	5.11	2.46	1.16	2.72	5.67	63	4.82	309	1
8882	39	1	168	73	33	22	118	14	10.3	3.5	6.8	3.39	0.76	1.44	1.57	4.83	70	4.48	257	1
8883	38	1	186	100	77	38	98	63	14.2	7.2	7	5.1	1.99	1.19	2.92	4.77	67	4.83	390	1
8884	38	1	170	80	44	38	80	40	12.5	4.8	7.7	4.5	1.95	1.19	2.34	2.52	60	5.15	448	1
8885	36	1	169	88	49	34	104	34	12.4	4.2	8.2	3.5	1.38	0.94	1.87	4.77	83	4.58	563	1
8886	38	1	174	98	26	14	74	71	11.2	3.5	7.7	6	1.71	1.26	3.88	3.99	71	4.5	344	1
8887	35	1	169	75	20	24	76	40	10.2	3.3	6.9	5.83	1.08	1.65	3.64	5.23	81	5.31	448	1
8888	36	1	163	84	45	22	98	47	11.4	3.9	7.5	5.78	3.05	1.28	2.98	3.96	62	4.81	268	1
8889	37	1	166	67	31	26	58	28	19	6.1	12.9	4.02	1.04	1.01	2.49	4.45	58	4.61	398	1
8890	36	1	174	80	23	9	46	41	12.8	4.1	8.7	5.33	1.86	1.16	3.24	4.72	76	4.36	320	1
8891	37	1	175	77	30	24	89	55	9.4	3.2	6.2	5.84	2.07	1.15	3.66	3.74	61	4.13	407	1
8892	36	1			79	55	77	76	8.7	3.5	5.2	6.92	2.55	1.66	3.98	5.29	76	6.11	559	1
8893	37	1	166	64	11	12	76	25	13.4	4.3	9.1	4.35	0.94	1.56	2.32	5.71	82	4.7	294	1
8894	38	1	165	83	106	57	138	80	9.1	5.8	3.3	5.98	2.63	1.11	3.56	5.84	75	5.18	430	1
8895	38	1	172	98	39	25	86	75	15.8	6.6	9.2	5.62	9.05	0.88	4.96	6.69	76	4.27	423	1
8896	35	1	166	65	33	29	95	21	14.9	4.2	10.7	5.18	1.37	1.2	3.3	3.67	70	4.85	404	1
8897	38	1	172	82	36	27	91	26	16.5	4.2	12.3	4.85	1.67	1.03	2.98	3	79	5.71	479	1
8898	39	1	161	73	26	21	68	54	12.5	3.4	9.1	5.53	0.92	1.52	3.55	4.69	80	4.73	362	1
8899	38	1	180	81	39	24	116	41	13.6	4.9	8.7	6.48	1.88	1.31	4.23	7.63	60	4.32	416	1
8900	37	1	170	70	30	27	107	53	28.3	6.9	21.4	6.14	1.38	1.69	3.76	4.32	60	4.93	328	1
8901	35	1	178	76	38	24	96	68	6.7	2.6	4.1	4.34	1.22	1.36	2.37	3.41	87	4.71	354	1
8902	35	1	174	86	63	38	88	43	12.9	4.2	8.7	4.56	1.61	1.18	2.58	3.89	61	5.55	405	1
8903	38	1	176	82	39	33	92	36	7.6	4.4	3.2	4.92	3.77	0.9	2.13	3.56	71	4.97	364	1
8904	36	1	172	68	45	30	86	25	13.9	4.3	9.6	4.23	1.67	1.01	2.38	6.49	97	4.42	449	1
8905	38	1	180	86	53	32	92	37	7.9	2.7	5.2	5.99	1.3	1.43	3.91	4.25	61	4.79	402	1
8906	36	1	175	72	66	33	73	38	10.1	3.4	6.7	4.09	2.02	1.07	2.01	3.69	55	4.85	349	1
8907	37	1	173	88	15	17	72	11	17.4	4.7	12.7	4.55	1.38	1.21	2.65	4.21	65	5.08	331	1
8908	37	1	169	69	50	33	85	35	17.7	5.1	12.6	4.42	0.84	1.3	2.7	5.25	71	5.1	217	1
8909	35	1	174	77	39	24	82	24	12.9	4.1	8.8	6.08	2.37	1.28	3.62	5.61	74	4.82	277	1
8910	35	1	172	85	42	26	74	28	22.5	7.3	15.2	3.88	2.16	0.92	1.88	5.39	68	6.87	350	1
8911	37	1	170	65	35	22	71	76	11.7	4.2	7.5	6.11	2.12	1.36	3.69	5.52	68	4.85	434	1
8912	36	1	167	73	16	20	59	25	9.3	2.9	6.4	6.38	1.05	1.5	4.36	6.26	67	5.48	440	1
8913	35	1	170	78	25	27	64	24	13.1	4.2	8.9	5.17	0.89	1.36	3.36	6.54	83	4.65	395	1
8914	37	1	171	77	73	55	79	39	18.8	6.6	12.2	5.34	5.2	0.93	1.81	3.61	81	4.49	524	1
8915	37	1	169	75	29	21	93	22	11.8	4.2	7.6	5.1	4.02	0.97	2.12	3.93	75	4.89	483	1
8916	38	1	173	78	138	55	107	68	14	4.8	9.2	6.33	3.26	1.49	3.21	5.32	86	4.91	323	1
8917	37	1	173	75	28	22	118	60	14.1	4.9	9.2	4.25	3.16	0.96	2.2	3.8	64	4.19	296	1
8918	38	1	167	72	72	44	93	54	15.5	6.6	8.9	4.79	6.2	1.25	3.21	5.85	69	4.59	390	1
8919	34	1	166	76	80	39	78	31	7	3.2	3.8	5.51	0.88	1.72	3.35	6.91	50	4.64	364	1
8920	34	1	168	76	57	32	101	157	14.1	5.3	8.8	6.39	3.3	1.57	3.17	3.99	57	4.21	380	1
8921	34	1	174	75	23	23	101	20	17.8	5.3	12.5	3.9	1.29	1.05	2.2	3.51	64	4.82	465	1
8922	35	1	164	65	13	33	77	50	18.9	5.3	13.6	4.8	1.96	1.38	2.44	4.25	54	4.67	336	1
8923	34	1	171	82	26	19	98	25	8.1	2.9	5.2	5.56	0.93	1.37	3.72	4.3	56	5	397	1
8924	36	1	170	72	54	38	120	253	8.3	6.5	1.8	6.85	4.66	1.15	3.37	5.66	79	4.91	413	1
8925	35	1	166	77	34	23	28	28	11.6	3.9	7.7	4.49	0.71	1.38	2.76	5.33	86	4.61	606	1
8926	34	1	179	96	34	26	82	38	16.4	4.5	11.9	5.62	2.7	1.07	3.2	4.17	75	4.2	532	1
8927	35	1	173	73	32	22	148	74	10.4	4.2	6.2	4.71	2.15	0.96	2.68	7.06	65	4.57	459	1
8928	35	1	173	69	31	24	107	26	11.8	3.7	8.1	4.73	1.12	1.28	2.89	7.28	73	4.98	389	1
8929	35	1	175	77	60	34	82	19	9.9	3.3	6.6	4.73	1.26	1.05	3.05	4.58	78	4.8	292	1
8930	34	1	173	89	17	15	55	49	15.5	5	10.5	7.66	3.48	1.41	4.51	5.2	80	5.55	329	1
8931	34	1	182	83	58	34	77	43	19.1	5.8	13.3	5.57	1.38	1.34	3.54	6.43	87	7.72	360	1
8932	35	1	175	75	176	158	110	326	19.4	8.1	11.3	7.63	3.73	1.65	4.12	4.27	53	5.71	471	1
8933	35	1	177	129	14	20	72	50	12.8	3.7	9.1	5.55	0.82	1.37	3.77	4.08	67	5.01	442	1
8934	36	1	174	70	10	11	78	19	14.3	4.1	10.2	3.92	1.66	0.96	2.13	3.57	70	5.23	412	1
8935	34	1	174	79	9	16	39	25	7.6	2.6	5	4.64	0.78	1.42	2.83	4.85	70	5.06	362	1
8936	34	1	178	84	36	31	83	96	36	8.5	27.5	7.68	6.06	1.42	3.23	6.1	66	10.65	431	1
8937	35	1	171	82	39	27	92	48	18.6	5.9	12.7	4.27	1.34	1.2	2.4	6.06	69	5.16	416	1
[truncated: 8,509 more rows]
